# Supplementary material for: The Patterning and Proportion of Charged Residues in the Arginine-Rich Mixed-Charge Domain Determine the Membrane-Less Organelle Targeted by the Protein
Source: Int J Mol Sci. 2022 Jul 11;23(14):7658. doi: 10.3390/ijms23147658 (PMC9324279; doi:10.3390/ijms23147658)
Supplement: Supplementary file 1 [file ijms-23-07658-s001.zip]

Archive with 4 entries (4 files):
- Miyagi DR IJMS Fig.S1 053122.pdf
- Miyagi DR IJMS Fig.S2 070522.pdf
- Miyagi DR IJMS Fig.S3 070422.pdf
- Miyagi IJMS supplementary data S1.xlsx
