# Supplementary material for: The Patterning and Proportion of Charged Residues in the Arginine-Rich Mixed-Charge Domain Determine the Membrane-Less Organelle Targeted by the Protein
Source: Int J Mol Sci. 2022 Jul 11;23(14):7658. doi: 10.3390/ijms23147658 (PMC9324279; doi:10.3390/ijms23147658)
Supplement: Supplementary file 1 [file ijms-23-07658-s001.zip › Miyagi IJMS supplementary data S1.xlsx]

## Sheet: Set1,2
Accession	Description	Exp. q-value: Combined	Sum PEP Score	# Unique Peptides	calc. pI	Score Sequest HT: Sequest HT	Abundances (Normalized): (DR)50_1	Abundances (Normalized): (DR)50_2	Abundances (Normalized): (D16R16)3_1	Abundances (Normalized): (D16R16)3_2	(D16R16)3/(DR)50_#1	(D16R16)3/(DR)50_#2
Q15149	Plectin OS=Homo sapiens OX=9606 GN=PLEC PE=1 SV=3	0	906.011	233	5.96	2896.59	6.17761e+07	4.41361e+07	5.85618e+07	5.63998e+07	0.947968	1.27786
P35579	Myosin-9 OS=Homo sapiens OX=9606 GN=MYH9 PE=1 SV=4	0	890.162	120	5.6	2670.98	1.37377e+06	1.70343e+08	1.84918e+06	6.06871e+08	1.34606	3.56264
Q09666	Neuroblast differentiation-associated protein AHNAK OS=Homo sapiens OX=9606 GN=AHNAK PE=1 SV=2	0	790.202	201	6.15	1687.35	4.69505e+07	6.5659e+07	1.15166e+07	1.10703e+07	0.245291	0.168602
P11498	Pyruvate carboxylase, mitochondrial OS=Homo sapiens OX=9606 GN=PC PE=1 SV=2	0	472.572	72	6.84	2608.39	2.77285e+08	5.47822e+08	2.59383e+08	5.58429e+08	0.935436	1.01936
P21333	Filamin-A OS=Homo sapiens OX=9606 GN=FLNA PE=1 SV=4	0	468.679	89	6.06	1266.03	6.49842e+07	7.01452e+07	1.93524e+07	1.01904e+07	0.297802	0.145275
P46013	Proliferation marker protein Ki-67 OS=Homo sapiens OX=9606 GN=MKI67 PE=1 SV=2	0	453.25	108	9.45	713.46	9.29693e+06	1.05665e+07	1.32756e+07	1.35337e+07	1.42795	1.28082
P15924	Desmoplakin OS=Homo sapiens OX=9606 GN=DSP PE=1 SV=3	0	424.342	128	6.81	1118.96	1.76939e+07	1.8983e+07	1.40348e+07	1.49049e+07	0.793199	0.785171
P35580	Myosin-10 OS=Homo sapiens OX=9606 GN=MYH10 PE=1 SV=3	0	317.343	57	5.54	664.52	1.24447e+06	5.90789e+06	833142	1.79381e+07	0.669478	3.0363
P04264	Keratin, type II cytoskeletal 1 OS=Homo sapiens OX=9606 GN=KRT1 PE=1 SV=6	0	299.513	45	8.12	1344.66	1.27842e+08	1.03888e+08	2.12974e+08	1.48857e+08	1.66592	1.43286
P05787	Keratin, type II cytoskeletal 8 OS=Homo sapiens OX=9606 GN=KRT8 PE=1 SV=7	0	295.199	37	5.59	1623.72	1.53319e+08	1.65112e+08	9.0477e+07	1.10921e+08	0.590122	0.671796
P02545	Prelamin-A/C OS=Homo sapiens OX=9606 GN=LMNA PE=1 SV=1	0	294.36	57	7.02	1054.09	2.01501e+07	2.54004e+07	1.88143e+07	4.29465e+07	0.933706	1.69078
P08670	Vimentin OS=Homo sapiens OX=9606 GN=VIM PE=1 SV=4	0	293.347	51	5.12	1327.1	1.86455e+08	2.18892e+08	9.38893e+07	7.59818e+07	0.503549	0.347119
Q9Y490	Talin-1 OS=Homo sapiens OX=9606 GN=TLN1 PE=1 SV=3	0	288.324	56	6.07	726.6	1.95591e+07	1.86627e+07	1.17522e+07	3.47095e+06	0.600856	0.185983
Q14980	Nuclear mitotic apparatus protein 1 OS=Homo sapiens OX=9606 GN=NUMA1 PE=1 SV=2	0	287.284	72	5.78	544.62	1.11584e+07	1.30982e+07	5.85289e+06	3.66819e+06	0.524526	0.280053
P35908	Keratin, type II cytoskeletal 2 epidermal OS=Homo sapiens OX=9606 GN=KRT2 PE=1 SV=2	0	279.803	37	8	1471.17	6.96986e+07	7.35578e+07	6.08133e+07	6.7153e+07	0.872519	0.912928
P27816	Microtubule-associated protein 4 OS=Homo sapiens OX=9606 GN=MAP4 PE=1 SV=3	0	274.493	57	5.43	835.7	2.76842e+07	5.20127e+07	5.74615e+06	5.47229e+06	0.207561	0.105211
Q13085	Acetyl-CoA carboxylase 1 OS=Homo sapiens OX=9606 GN=ACACA PE=1 SV=2	0	273.838	58	6.37	461.09	2.70049e+06	9.98221e+06	4.86271e+06	1.1714e+07	1.80067	1.17349
P78527	DNA-dependent protein kinase catalytic subunit OS=Homo sapiens OX=9606 GN=PRKDC PE=1 SV=3	0	269.895	84	7.12	628.41	1.34918e+07	1.0728e+07	9.87266e+06	9.08612e+06	0.731754	0.846952
P11142	Heat shock cognate 71 kDa protein OS=Homo sapiens OX=9606 GN=HSPA8 PE=1 SV=1	0	269.774	25	5.52	1152.07	1.31392e+08	1.09347e+08	1.02156e+08	5.92159e+07	0.777492	0.541543
P23246	Splicing factor, proline- and glutamine-rich OS=Homo sapiens OX=9606 GN=SFPQ PE=1 SV=2	0	269.005	41	9.44	849.54	3.8541e+07	1.85249e+08	3.58993e+07	2.74409e+08	0.931459	1.48129
Q01082	Spectrin beta chain, non-erythrocytic 1 OS=Homo sapiens OX=9606 GN=SPTBN1 PE=1 SV=2	0	267.744	66	5.57	534	9.97212e+06	8.13183e+06	9.84924e+06	1.65337e+07	0.987677	2.0332
P09874	Poly [ADP-ribose] polymerase 1 OS=Homo sapiens OX=9606 GN=PARP1 PE=1 SV=4	0	257.22	46	8.88	723.92	6.79081e+06	1.94235e+07	8.35864e+06	3.93451e+07	1.23087	2.02565
P08238	Heat shock protein HSP 90-beta OS=Homo sapiens OX=9606 GN=HSP90AB1 PE=1 SV=4	0	245.815	26	5.03	985.87	2.1294e+08	5.71343e+07	2.16849e+08	5.10115e+07	1.01836	0.892836
Q04637	Eukaryotic translation initiation factor 4 gamma 1 OS=Homo sapiens OX=9606 GN=EIF4G1 PE=1 SV=4	0	245.689	50	5.33	731.03	1.90825e+07	1.93615e+07	1.64155e+07	1.31714e+07	0.860242	0.680288
P31327	Carbamoyl-phosphate synthase [ammonia], mitochondrial OS=Homo sapiens OX=9606 GN=CPS1 PE=1 SV=2	0	239.281	52	6.74	666.4	3.16348e+07	2.03727e+07	3.03936e+07	1.83513e+07	0.960765	0.900782
P58107	Epiplakin OS=Homo sapiens OX=9606 GN=EPPK1 PE=1 SV=3	0	238.027	62	5.62	513.58	7.63975e+06	5.00066e+06	5.05127e+06	4.78206e+06	0.661182	0.956286
Q15233	Non-POU domain-containing octamer-binding protein OS=Homo sapiens OX=9606 GN=NONO PE=1 SV=4	0	236.165	31	8.95	1018.54	9.42538e+06	1.34127e+08	7.10089e+06	1.59712e+08	0.75338	1.19075
Q86UP2	Kinectin OS=Homo sapiens OX=9606 GN=KTN1 PE=1 SV=1	0	235.106	58	5.64	430.09	4.87754e+06	3.02837e+06	4.0308e+06	2.07807e+06	0.8264	0.686199
Q13813	Spectrin alpha chain, non-erythrocytic 1 OS=Homo sapiens OX=9606 GN=SPTAN1 PE=1 SV=3	0	231.146	63	5.35	516.6	7.65165e+06	5.14382e+06	5.23636e+06	1.06924e+07	0.684344	2.07869
P49792	E3 SUMO-protein ligase RanBP2 OS=Homo sapiens OX=9606 GN=RANBP2 PE=1 SV=2	0	230.521	44	6.2	391.13	1.01772e+07	1.34285e+07	4.52928e+06	3.94469e+06	0.445042	0.293755
P49327	Fatty acid synthase OS=Homo sapiens OX=9606 GN=FASN PE=1 SV=3	0	227.654	52	6.44	712.73	3.10254e+07	3.58771e+07	1.50187e+07	9.52789e+06	0.484077	0.26557
Q9BQG0	Myb-binding protein 1A OS=Homo sapiens OX=9606 GN=MYBBP1A PE=1 SV=2	0	225.552	50	9.28	489.22	5.24407e+06	5.28676e+06	1.56007e+07	2.09413e+07	2.97492	3.96108
P50990	T-complex protein 1 subunit theta OS=Homo sapiens OX=9606 GN=CCT8 PE=1 SV=4	0	222.182	34	5.6	1196.95	8.53539e+07	1.50552e+08	2.94599e+07	1.82244e+07	0.34515	0.12105
P52272	Heterogeneous nuclear ribonucleoprotein M OS=Homo sapiens OX=9606 GN=HNRNPM PE=1 SV=3	0	218.787	42	8.7	848.05	4.85226e+07	4.49589e+07	3.7856e+07	2.24337e+07	0.780172	0.498983
P11021	Endoplasmic reticulum chaperone BiP OS=Homo sapiens OX=9606 GN=HSPA5 PE=1 SV=2	0	218.77	37	5.16	587.13	4.63609e+07	4.13574e+07	3.60552e+07	1.90907e+07	0.777706	0.461603
Q14152	Eukaryotic translation initiation factor 3 subunit A OS=Homo sapiens OX=9606 GN=EIF3A PE=1 SV=1	0	209.222	56	6.79	410.11	9.26653e+06	4.90786e+06	4.3645e+07	8.31911e+07	4.70997	16.9506
Q13428	Treacle protein OS=Homo sapiens OX=9606 GN=TCOF1 PE=1 SV=3	0	199.568	44	9.04	514.35	1.1796e+07	2.47937e+07	1.12683e+07	1.6242e+07	0.955266	0.655086
Q8WWI1	LIM domain only protein 7 OS=Homo sapiens OX=9606 GN=LMO7 PE=1 SV=3	0	198.326	51	8.09	314.71	8.34803e+06	1.07096e+07	3.20446e+06	1.38781e+06	0.383858	0.129586
P13639	Elongation factor 2 OS=Homo sapiens OX=9606 GN=EEF2 PE=1 SV=4	0	195.385	34	6.83	721.47	1.11445e+08	3.62068e+07	1.15107e+08	2.71626e+07	1.03287	0.750207
P60709	Actin, cytoplasmic 1 OS=Homo sapiens OX=9606 GN=ACTB PE=1 SV=1	0	194.77	10	5.48	1291.56	3.59035e+08	4.61564e+08	4.3466e+08	1.05466e+09	1.21063	2.28497
P15311	Ezrin OS=Homo sapiens OX=9606 GN=EZR PE=1 SV=4	0	194.618	28	6.27	588.29	2.74892e+07	2.19418e+07	2.35934e+07	4.23434e+06	0.858281	0.192981
Q96RQ3	Methylcrotonoyl-CoA carboxylase subunit alpha, mitochondrial OS=Homo sapiens OX=9606 GN=MCCC1 PE=1 SV=3	0	193.698	31	7.78	577.82	2.40009e+07	5.85791e+07	2.53043e+07	6.66122e+07	1.05431	1.13713
P17844	Probable ATP-dependent RNA helicase DDX5 OS=Homo sapiens OX=9606 GN=DDX5 PE=1 SV=1	0	189.728	28	8.92	481.93	1.78139e+07	5.12317e+07	1.9751e+07	3.81796e+07	1.10875	0.745234
Q14839	Chromodomain-helicase-DNA-binding protein 4 OS=Homo sapiens OX=9606 GN=CHD4 PE=1 SV=2	0	186.285	44	5.86	306.96	6.31762e+06	1.34588e+07	2.37198e+06	2.62457e+06	0.375455	0.195007
Q8NC51	Plasminogen activator inhibitor 1 RNA-binding protein OS=Homo sapiens OX=9606 GN=SERBP1 PE=1 SV=2	0	185.746	26	8.65	720.33	1.55528e+07	2.60246e+07	3.65554e+07	5.29733e+07	2.35041	2.03551
P38646	Stress-70 protein, mitochondrial OS=Homo sapiens OX=9606 GN=HSPA9 PE=1 SV=2	0	185.144	39	6.16	587.52	2.56158e+07	2.33648e+07	2.03253e+07	1.52102e+07	0.793466	0.650987
Q00839	Heterogeneous nuclear ribonucleoprotein U OS=Homo sapiens OX=9606 GN=HNRNPU PE=1 SV=6	0	180.845	33	6	521.79	2.08127e+07	4.74832e+07	1.70858e+07	5.43098e+07	0.820935	1.14377
P05165	Propionyl-CoA carboxylase alpha chain, mitochondrial OS=Homo sapiens OX=9606 GN=PCCA PE=1 SV=4	0	176.785	36	7.52	574.14	8.67984e+06	1.21881e+07	1.20979e+07	1.94338e+07	1.3938	1.5945
P26038	Moesin OS=Homo sapiens OX=9606 GN=MSN PE=1 SV=3	0	176.187	27	6.4	353.92	1.41041e+07	3.48914e+06	1.39403e+07	1.23814e+06	0.988388	0.354856
P12270	Nucleoprotein TPR OS=Homo sapiens OX=9606 GN=TPR PE=1 SV=3	0	175.089	50	5.02	274.38	9.4454e+06	7.45594e+06	6.55425e+06	2.87379e+06	0.69391	0.385437
P55265	Double-stranded RNA-specific adenosine deaminase OS=Homo sapiens OX=9606 GN=ADAR PE=1 SV=4	0	174.953	44	8.65	372.19	6.09536e+06	7.8169e+06	7.17235e+06	7.42663e+06	1.17669	0.950073
P13647	Keratin, type II cytoskeletal 5 OS=Homo sapiens OX=9606 GN=KRT5 PE=1 SV=3	0	174.468	23	7.74	844.39	9.34674e+06	1.32524e+07	1.93236e+07	1.27423e+07	2.06742	0.96151
P19338	Nucleolin OS=Homo sapiens OX=9606 GN=NCL PE=1 SV=3	0	174.068	40	4.7	517.2	4.14408e+07	5.05622e+07	6.59396e+07	7.92226e+07	1.59118	1.56683
O43395	U4/U6 small nuclear ribonucleoprotein Prp3 OS=Homo sapiens OX=9606 GN=PRPF3 PE=1 SV=2	0	173.851	36	9.5	406.26	6.70806e+06	1.57469e+07	6.83143e+06	1.04962e+07	1.01839	0.666553
P0DMV9	Heat shock 70 kDa protein 1B OS=Homo sapiens OX=9606 GN=HSPA1B PE=1 SV=1	0	173.148	25	5.66	698	2.53744e+07	2.20177e+07	2.14656e+07	1.33425e+07	0.845953	0.605991
Q92614	Unconventional myosin-XVIIIa OS=Homo sapiens OX=9606 GN=MYO18A PE=1 SV=3	0	172.235	47	6.3	351.83	493886	5.51621e+06	441046	1.64179e+07	0.893011	2.9763
P23588	Eukaryotic translation initiation factor 4B OS=Homo sapiens OX=9606 GN=EIF4B PE=1 SV=2	0	171.795	37	5.73	696.39	2.06093e+07	3.88393e+07	7.42349e+07	1.31883e+08	3.60202	3.39561
O75533	Splicing factor 3B subunit 1 OS=Homo sapiens OX=9606 GN=SF3B1 PE=1 SV=3	0	171.036	41	7.09	343.19	2.044e+07	3.04936e+07	8.60684e+06	7.15578e+06	0.421079	0.234665
P13645	Keratin, type I cytoskeletal 10 OS=Homo sapiens OX=9606 GN=KRT10 PE=1 SV=6	0	170.661	24	5.21	1027.34	3.85208e+07	3.09939e+07	5.30804e+07	3.57451e+07	1.37797	1.15329
O95359	Transforming acidic coiled-coil-containing protein 2 OS=Homo sapiens OX=9606 GN=TACC2 PE=1 SV=3	0	169.185	40	4.79	285.27	3.39432e+06	6.49934e+06	953935	1.00908e+06	0.281038	0.155258
Q07065	Cytoskeleton-associated protein 4 OS=Homo sapiens OX=9606 GN=CKAP4 PE=1 SV=2	0	167.323	34	5.92	475.93	8.5532e+06	3.91845e+06	9.51297e+06	3.485e+06	1.11221	0.889383
P07900	Heat shock protein HSP 90-alpha OS=Homo sapiens OX=9606 GN=HSP90AA1 PE=1 SV=5	0	164.371	17	5.02	532.61	4.20363e+07	5.51418e+06	4.69101e+07	4.85479e+06	1.11594	0.88042
P04259	Keratin, type II cytoskeletal 6B OS=Homo sapiens OX=9606 GN=KRT6B PE=1 SV=5	0	163.911	4	8	892.01	1.05209e+06	4.68804e+06	5.9199e+06	4.89258e+06	5.62678	1.04363
Q03701	CCAAT/enhancer-binding protein zeta OS=Homo sapiens OX=9606 GN=CEBPZ PE=1 SV=3	0	163.77	32	5.94	408.38	5.11605e+06	8.62083e+06	1.10751e+07	1.35833e+07	2.16477	1.57564
O43290	U4/U6.U5 tri-snRNP-associated protein 1 OS=Homo sapiens OX=9606 GN=SART1 PE=1 SV=1	0	162.63	41	6.13	406.89	1.03374e+07	2.04242e+07	7.13107e+06	1.12465e+07	0.689833	0.550643
Q7Z2W4	Zinc finger CCCH-type antiviral protein 1 OS=Homo sapiens OX=9606 GN=ZC3HAV1 PE=1 SV=3	0	162.421	38	8.4	506.58	8.99214e+06	1.69309e+07	5.72192e+06	1.19025e+07	0.636324	0.703007
Q00341	Vigilin OS=Homo sapiens OX=9606 GN=HDLBP PE=1 SV=2	0	162.279	46	6.87	434.37	5.88902e+06	6.3246e+06	4.98031e+06	4.5068e+06	0.845693	0.712582
Q9UHB6	LIM domain and actin-binding protein 1 OS=Homo sapiens OX=9606 GN=LIMA1 PE=1 SV=1	0	161.606	36	6.84	462.3	1.49488e+07	1.83369e+07	8.07756e+06	3.52443e+07	0.540348	1.92205
Q9Y520	Protein PRRC2C OS=Homo sapiens OX=9606 GN=PRRC2C PE=1 SV=4	0	161.253	45	9.13	203.64	2.87174e+06	3.20864e+06	4.7941e+06	6.1341e+06	1.6694	1.91174
P02538	Keratin, type II cytoskeletal 6A OS=Homo sapiens OX=9606 GN=KRT6A PE=1 SV=3	0	160.423	4	8	877.89	203998	976970	2.36333e+06	955541	11.5851	0.978065
Q92878	DNA repair protein RAD50 OS=Homo sapiens OX=9606 GN=RAD50 PE=1 SV=1	0	159.299	45	6.89	266.67	4.20305e+06	7.40004e+06	2.53542e+06	2.2499e+06	0.603232	0.304039
P02533	Keratin, type I cytoskeletal 14 OS=Homo sapiens OX=9606 GN=KRT14 PE=1 SV=4	0	158.546	9	5.16	707.99	1.9065e+06	3.21974e+06	4.11046e+06	4.80504e+06	2.15602	1.49237
P07814	Bifunctional glutamate/proline--tRNA ligase OS=Homo sapiens OX=9606 GN=EPRS1 PE=1 SV=5	0	157.985	43	7.33	529.05	9.39133e+06	6.09221e+06	8.5002e+06	7.42068e+06	0.905112	1.21806
Q13435	Splicing factor 3B subunit 2 OS=Homo sapiens OX=9606 GN=SF3B2 PE=1 SV=2	0	157.893	34	5.67	302.87	8.64391e+06	1.62426e+07	4.89091e+06	5.42848e+06	0.565822	0.334212
P05783	Keratin, type I cytoskeletal 18 OS=Homo sapiens OX=9606 GN=KRT18 PE=1 SV=2	0	155.896	30	5.45	930.71	2.03792e+08	2.10659e+08	1.34099e+08	1.3089e+08	0.658018	0.621335
Q9C0C9	(E3-independent) E2 ubiquitin-conjugating enzyme OS=Homo sapiens OX=9606 GN=UBE2O PE=1 SV=3	0	154.37	39	5.12	235.71	710810	756859	806252	700544	1.13427	0.925593
P68133	Actin, alpha skeletal muscle OS=Homo sapiens OX=9606 GN=ACTA1 PE=1 SV=1	0	151.645	3	5.39	1035.63	14237	28110.8	11156.1	57436.2	0.783598	2.04321
Q8NFC6	Biorientation of chromosomes in cell division protein 1-like 1 OS=Homo sapiens OX=9606 GN=BOD1L1 PE=1 SV=2	0	151.561	41	5.08	164.32	1.21775e+06	2.60421e+06	516044	719309	0.423769	0.27621
Q9NR30	Nucleolar RNA helicase 2 OS=Homo sapiens OX=9606 GN=DDX21 PE=1 SV=5	0	150.724	32	9.28	330.87	3.62034e+06	3.61261e+06	8.2432e+06	8.77326e+06	2.27691	2.42851
Q14966	Zinc finger protein 638 OS=Homo sapiens OX=9606 GN=ZNF638 PE=1 SV=2	0	149.017	39	6.38	274.58	3.86973e+06	9.01139e+06	1.85236e+06	2.44639e+06	0.47868	0.271477
P35241	Radixin OS=Homo sapiens OX=9606 GN=RDX PE=1 SV=1	0	147.539	19	6.37	321.71	3.49856e+06	1.30809e+06	4.19777e+06	353199	1.19986	0.270011
Q9C0C2	182 kDa tankyrase-1-binding protein OS=Homo sapiens OX=9606 GN=TNKS1BP1 PE=1 SV=4	0	146.759	44	4.86	190.86	2.41561e+06	3.32647e+06	922222	776035	0.381775	0.233291
Q9H2G2	STE20-like serine/threonine-protein kinase OS=Homo sapiens OX=9606 GN=SLK PE=1 SV=1	0	145.109	36	5.15	271.96	4.97966e+06	5.36779e+06	2.57338e+06	982301	0.516779	0.182999
Q8NE71	ATP-binding cassette sub-family F member 1 OS=Homo sapiens OX=9606 GN=ABCF1 PE=1 SV=2	0	145.1	32	6.8	322.45	982665	2.32759e+06	1.21578e+06	2.48618e+06	1.23723	1.06814
P06748	Nucleophosmin OS=Homo sapiens OX=9606 GN=NPM1 PE=1 SV=2	0	144.071	21	4.78	591.19	1.10529e+08	1.94584e+08	2.82054e+08	4.02124e+08	2.55185	2.06659
P07437	Tubulin beta chain OS=Homo sapiens OX=9606 GN=TUBB PE=1 SV=2	0	143.93	3	4.89	697.83	3.40217e+07	3.42309e+07	3.8036e+07	3.60657e+07	1.11799	1.0536
P08729	Keratin, type II cytoskeletal 7 OS=Homo sapiens OX=9606 GN=KRT7 PE=1 SV=5	0	142.634	23	5.48	783.17	2.25386e+07	2.55209e+07	1.50583e+07	1.95536e+07	0.668112	0.766178
P35527	Keratin, type I cytoskeletal 9 OS=Homo sapiens OX=9606 GN=KRT9 PE=1 SV=3	0	142.065	25	5.24	769.46	2.46589e+07	2.00031e+07	3.08494e+07	3.35509e+07	1.25104	1.67729
O95347	Structural maintenance of chromosomes protein 2 OS=Homo sapiens OX=9606 GN=SMC2 PE=1 SV=2	0	142.018	41	8.43	325.95	5.1684e+06	3.79825e+06	4.66084e+06	3.78506e+06	0.901796	0.996527
Q86YZ3	Hornerin OS=Homo sapiens OX=9606 GN=HRNR PE=1 SV=2	0	141.386	23	10.04	185.15	410181	504438	841266	946023	2.05097	1.8754
Q14204	Cytoplasmic dynein 1 heavy chain 1 OS=Homo sapiens OX=9606 GN=DYNC1H1 PE=1 SV=5	0	141.076	50	6.4	169.75	3.14762e+06	3.17142e+06	3.02602e+06	2.77026e+06	0.961368	0.873508
Q6KC79	Nipped-B-like protein OS=Homo sapiens OX=9606 GN=NIPBL PE=1 SV=2	0	140.431	42	7.91	138.19	2.56492e+06	3.95015e+06	1.57775e+06	1.28543e+06	0.615126	0.325413
P08779	Keratin, type I cytoskeletal 16 OS=Homo sapiens OX=9606 GN=KRT16 PE=1 SV=4	0	139.322	18	5.05	637.12	7.17656e+07	6.82121e+07	8.97774e+07	7.11262e+07	1.25098	1.04272
Q9UDY2	Tight junction protein ZO-2 OS=Homo sapiens OX=9606 GN=TJP2 PE=1 SV=2	0	138.242	34	7.4	297.34	5.50616e+06	1.07038e+07	1.85413e+06	2.64561e+06	0.336738	0.247166
P09651	Heterogeneous nuclear ribonucleoprotein A1 OS=Homo sapiens OX=9606 GN=HNRNPA1 PE=1 SV=5	0	138.153	18	9.13	556.5	3.42907e+07	1.04808e+08	2.42755e+07	4.56044e+07	0.707933	0.435125
O95239	Chromosome-associated kinesin KIF4A OS=Homo sapiens OX=9606 GN=KIF4A PE=1 SV=3	0	137.497	33	6.27	250.03	3.14713e+06	5.7752e+06	1.58215e+06	2.43283e+06	0.502727	0.421255
P78344	Eukaryotic translation initiation factor 4 gamma 2 OS=Homo sapiens OX=9606 GN=EIF4G2 PE=1 SV=1	0	137.203	37	7.14	354.96	8.99299e+06	1.04154e+07	4.41594e+07	7.75002e+07	4.91042	7.44096
O14974	Protein phosphatase 1 regulatory subunit 12A OS=Homo sapiens OX=9606 GN=PPP1R12A PE=1 SV=1	0	137.114	34	5.4	260.91	2.12104e+06	3.74342e+06	602157	1.15771e+06	0.283896	0.309264
Q76FK4	Nucleolar protein 8 OS=Homo sapiens OX=9606 GN=NOL8 PE=1 SV=1	0	136.9	34	7.09	229.3	1.86598e+06	2.41985e+06	3.07492e+06	4.45257e+06	1.64789	1.84002
P22626	Heterogeneous nuclear ribonucleoproteins A2/B1 OS=Homo sapiens OX=9606 GN=HNRNPA2B1 PE=1 SV=2	0	134.577	20	8.95	465.67	2.48052e+07	4.37148e+07	2.31596e+07	3.8008e+07	0.933662	0.869454
P68371	Tubulin beta-4B chain OS=Homo sapiens OX=9606 GN=TUBB4B PE=1 SV=1	0	134.055	2	4.89	665.64	5.01982e+06	4.89642e+06	4.24466e+06	4.15797e+06	0.84558	0.849185
O75116	Rho-associated protein kinase 2 OS=Homo sapiens OX=9606 GN=ROCK2 PE=1 SV=4	0	133.516	33	6.02	183.37	3.51963e+06	3.64724e+06	2.21343e+06	953748	0.62888	0.261498
Q9UM54	Unconventional myosin-VI OS=Homo sapiens OX=9606 GN=MYO6 PE=1 SV=4	0	133.135	37	8.53	285.55	1.32975e+06	3.23395e+06	368184	9.91012e+06	0.276883	3.0644
O75643	U5 small nuclear ribonucleoprotein 200 kDa helicase OS=Homo sapiens OX=9606 GN=SNRNP200 PE=1 SV=2	0	132.817	36	6.06	277.89	5.06629e+06	1.31762e+07	3.10428e+06	4.68721e+06	0.612733	0.355734
Q14683	Structural maintenance of chromosomes protein 1A OS=Homo sapiens OX=9606 GN=SMC1A PE=1 SV=2	0	132.795	41	7.64	266.88	4.70676e+06	2.8047e+06	4.79148e+06	2.52878e+06	1.018	0.901622
O75369	Filamin-B OS=Homo sapiens OX=9606 GN=FLNB PE=1 SV=2	0	132.588	35	5.73	251.78	5.48831e+06	2.40497e+06	4.74517e+06	1.09783e+06	0.864595	0.456485
Q9NRZ9	Lymphoid-specific helicase OS=Homo sapiens OX=9606 GN=HELLS PE=1 SV=1	0	132.291	29	7.93	337.14	5.5465e+06	1.20869e+07	6.31634e+06	1.03373e+07	1.1388	0.855248
P46087	Probable 28S rRNA (cytosine(4447)-C(5))-methyltransferase OS=Homo sapiens OX=9606 GN=NOP2 PE=1 SV=2	0	132.282	33	9.23	315.89	4.73261e+06	2.40024e+06	1.24996e+07	8.94795e+06	2.64117	3.72794
P11940	Polyadenylate-binding protein 1 OS=Homo sapiens OX=9606 GN=PABPC1 PE=1 SV=2	0	131.406	20	9.5	426.56	1.12417e+07	1.76089e+07	8.21341e+06	1.87442e+07	0.730622	1.06448
Q12906	Interleukin enhancer-binding factor 3 OS=Homo sapiens OX=9606 GN=ILF3 PE=1 SV=3	0	131.339	20	8.76	347.75	4.94127e+06	8.07601e+06	6.28598e+06	1.06853e+07	1.27214	1.32309
Q08211	ATP-dependent RNA helicase A OS=Homo sapiens OX=9606 GN=DHX9 PE=1 SV=4	0	130.232	35	6.84	317.93	3.4185e+06	1.11552e+07	3.80065e+06	1.66935e+07	1.11179	1.49647
Q9Y5B9	FACT complex subunit SPT16 OS=Homo sapiens OX=9606 GN=SUPT16H PE=1 SV=1	0	129.613	29	5.66	219.28	934555	4.14274e+06	726860	4.4036e+06	0.777761	1.06297
O60841	Eukaryotic translation initiation factor 5B OS=Homo sapiens OX=9606 GN=EIF5B PE=1 SV=4	0	129.48	31	5.49	310.13	2.14201e+06	3.12686e+06	2.62372e+06	2.78573e+06	1.22489	0.890903
P33176	Kinesin-1 heavy chain OS=Homo sapiens OX=9606 GN=KIF5B PE=1 SV=1	0	129.326	31	6.51	316.42	5.74737e+06	4.38819e+06	4.40468e+06	2.15926e+06	0.766382	0.492062
O00571	ATP-dependent RNA helicase DDX3X OS=Homo sapiens OX=9606 GN=DDX3X PE=1 SV=3	0	129.029	29	7.18	395.7	1.0364e+07	9.83773e+06	1.89395e+07	2.53436e+07	1.82743	2.57616
Q14247	Src substrate cortactin OS=Homo sapiens OX=9606 GN=CTTN PE=1 SV=2	0	128.989	33	5.4	418.54	1.45201e+07	1.77993e+07	7.12569e+06	8.40969e+06	0.490745	0.472474
Q9BTC0	Death-inducer obliterator 1 OS=Homo sapiens OX=9606 GN=DIDO1 PE=1 SV=5	0	128.52	35	7.88	203.41	2.73352e+06	6.53214e+06	1.00206e+06	1.56725e+06	0.366581	0.239929
Q92616	eIF-2-alpha kinase activator GCN1 OS=Homo sapiens OX=9606 GN=GCN1 PE=1 SV=6	0	128.034	45	7.47	124.58	3.5657e+06	1.95476e+06	3.70794e+06	2.10197e+06	1.03989	1.07531
Q2NL82	Pre-rRNA-processing protein TSR1 homolog OS=Homo sapiens OX=9606 GN=TSR1 PE=1 SV=1	0	126.532	30	7.42	212.04	1.69257e+06	3.46915e+06	2.14173e+06	3.42922e+06	1.26537	0.988491
Q92541	RNA polymerase-associated protein RTF1 homolog OS=Homo sapiens OX=9606 GN=RTF1 PE=1 SV=4	0	125.974	29	8.15	227.73	2.74551e+06	7.31594e+06	2.21157e+06	3.43938e+06	0.805525	0.470122
Q92576	PHD finger protein 3 OS=Homo sapiens OX=9606 GN=PHF3 PE=1 SV=3	0	125.834	38	6.96	142.58	1.62536e+06	3.55356e+06	671077	950913	0.412879	0.267594
Q86V48	Leucine zipper protein 1 OS=Homo sapiens OX=9606 GN=LUZP1 PE=1 SV=2	0	125.264	36	8.5	137.74	1.04948e+06	1.94011e+06	499233	719554	0.475697	0.370884
Q13123	Protein Red OS=Homo sapiens OX=9606 GN=IK PE=1 SV=3	0	125.161	28	6.64	342.9	7.97462e+06	1.46368e+07	6.65601e+06	6.39373e+06	0.834649	0.436825
Q5T3I0	G patch domain-containing protein 4 OS=Homo sapiens OX=9606 GN=GPATCH4 PE=1 SV=2	0	124.759	27	9.63	206.69	1.23106e+06	4.99153e+06	1.69019e+06	6.82869e+06	1.37295	1.36806
Q9BVJ6	U3 small nucleolar RNA-associated protein 14 homolog A OS=Homo sapiens OX=9606 GN=UTP14A PE=1 SV=1	0	124.448	32	7.87	290.93	3.01359e+06	3.84937e+06	5.54558e+06	6.23597e+06	1.84019	1.62
P42704	Leucine-rich PPR motif-containing protein, mitochondrial OS=Homo sapiens OX=9606 GN=LRPPRC PE=1 SV=3	0	124.138	33	6.13	328.47	1.18281e+07	4.57458e+06	1.37262e+07	5.92121e+06	1.16048	1.29437
Q92900	Regulator of nonsense transcripts 1 OS=Homo sapiens OX=9606 GN=UPF1 PE=1 SV=2	0	123.527	30	6.61	412.61	4.24392e+06	6.46097e+06	2.94445e+06	5.09237e+06	0.693804	0.788174
P49790	Nuclear pore complex protein Nup153 OS=Homo sapiens OX=9606 GN=NUP153 PE=1 SV=2	0	123.136	29	8.73	266.95	6.8661e+06	1.30434e+07	1.81647e+06	1.74319e+06	0.264556	0.133645
O15381	Nuclear valosin-containing protein-like OS=Homo sapiens OX=9606 GN=NVL PE=1 SV=1	0	123.131	30	6.48	143.77	1.23331e+06	2.23186e+06	2.02159e+06	5.09819e+06	1.63916	2.28428
Q15020	Squamous cell carcinoma antigen recognized by T-cells 3 OS=Homo sapiens OX=9606 GN=SART3 PE=1 SV=1	0	122.78	34	5.57	192.21	4.15447e+06	7.40736e+06	2.16729e+06	3.04687e+06	0.521677	0.41133
Q13586	Stromal interaction molecule 1 OS=Homo sapiens OX=9606 GN=STIM1 PE=1 SV=3	0	122.69	25	6.67	200.51	2.85717e+06	4.60321e+06	872640	645987	0.305421	0.140334
Q13823	Nucleolar GTP-binding protein 2 OS=Homo sapiens OX=9606 GN=GNL2 PE=1 SV=1	0	122.553	30	9.25	204.94	2.92131e+06	4.83192e+06	7.70769e+06	1.2041e+07	2.63843	2.49197
Q9UQE7	Structural maintenance of chromosomes protein 3 OS=Homo sapiens OX=9606 GN=SMC3 PE=1 SV=2	0	122.368	38	7.18	286.88	4.05512e+06	2.30518e+06	3.51829e+06	1.96534e+06	0.867616	0.852578
Q8IVF2	Protein AHNAK2 OS=Homo sapiens OX=9606 GN=AHNAK2 PE=1 SV=2	0	122.196	36	5.36	88.31	637398	948886	224402	127410	0.352059	0.134273
Q29RF7	Sister chromatid cohesion protein PDS5 homolog A OS=Homo sapiens OX=9606 GN=PDS5A PE=1 SV=1	0	121.466	30	7.91	209.18	2.54129e+06	4.45642e+06	1.5565e+06	1.49291e+06	0.612484	0.335002
P30622	CAP-Gly domain-containing linker protein 1 OS=Homo sapiens OX=9606 GN=CLIP1 PE=1 SV=2	0	121.112	38	5.36	145.86	2.26447e+06	1.73102e+06	1.55997e+06	323648	0.688889	0.186969
A0MZ66	Shootin-1 OS=Homo sapiens OX=9606 GN=SHTN1 PE=1 SV=4	0	120.938	30	5.33	250.11	3.27687e+06	4.98567e+06	1.50166e+06	1.21982e+06	0.45826	0.244665
Q9Y2W1	Thyroid hormone receptor-associated protein 3 OS=Homo sapiens OX=9606 GN=THRAP3 PE=1 SV=2	0	120.534	27	10.15	243.78	3.15127e+06	7.11895e+06	2.25495e+06	3.83827e+06	0.71557	0.539163
Q14684	Ribosomal RNA processing protein 1 homolog B OS=Homo sapiens OX=9606 GN=RRP1B PE=1 SV=3	0	120.416	30	9.76	304.01	3.60397e+06	8.31484e+06	1.10447e+07	2.26813e+07	3.0646	2.72781
P25705	ATP synthase subunit alpha, mitochondrial OS=Homo sapiens OX=9606 GN=ATP5F1A PE=1 SV=1	0	120.255	28	9.13	548.47	3.93216e+07	2.243e+07	3.41938e+07	1.77959e+07	0.869593	0.793397
Q13310	Polyadenylate-binding protein 4 OS=Homo sapiens OX=9606 GN=PABPC4 PE=1 SV=1	0	120.172	21	9.26	340.85	7.49359e+06	9.84666e+06	5.43521e+06	1.09679e+07	0.725314	1.11387
Q7L014	Probable ATP-dependent RNA helicase DDX46 OS=Homo sapiens OX=9606 GN=DDX46 PE=1 SV=2	0	119.737	31	9.29	212	5.29261e+06	8.80053e+06	3.28251e+06	4.81732e+06	0.620207	0.54739
P42167	Lamina-associated polypeptide 2, isoforms beta/gamma OS=Homo sapiens OX=9606 GN=TMPO PE=1 SV=2	0	117.404	14	9.38	484.32	9.12276e+06	1.78729e+07	3.29625e+06	2.48652e+06	0.361322	0.139122
O60231	Pre-mRNA-splicing factor ATP-dependent RNA helicase DHX16 OS=Homo sapiens OX=9606 GN=DHX16 PE=1 SV=2	0	117.35	27	6.8	150.94	886220	2.88505e+06	643193	1.70907e+06	0.725771	0.59239
O14646	Chromodomain-helicase-DNA-binding protein 1 OS=Homo sapiens OX=9606 GN=CHD1 PE=1 SV=2	0	116.39	30	7.14	128.58	352695	3.40652e+06	413848	4.65539e+06	1.17339	1.36661
Q16666	Gamma-interferon-inducible protein 16 OS=Homo sapiens OX=9606 GN=IFI16 PE=1 SV=3	0	115.919	28	9.28	351.37	2.94198e+06	1.05881e+07	3.24793e+06	1.04478e+07	1.104	0.986756
P48634	Protein PRRC2A OS=Homo sapiens OX=9606 GN=PRRC2A PE=1 SV=3	0	115.435	37	9.45	192.18	1.22831e+06	2.1835e+06	1.95046e+06	3.77195e+06	1.58793	1.72748
Q96N67	Dedicator of cytokinesis protein 7 OS=Homo sapiens OX=9606 GN=DOCK7 PE=1 SV=4	0	115.06	29	6.8	193.35	2.50707e+06	4.03848e+06	1.00778e+06	926892	0.401976	0.229515
Q14978	Nucleolar and coiled-body phosphoprotein 1 OS=Homo sapiens OX=9606 GN=NOLC1 PE=1 SV=2	0	114.727	30	9.47	323.91	6.90542e+06	8.36513e+06	1.15138e+07	1.21141e+07	1.66736	1.44817
P14625	Endoplasmin OS=Homo sapiens OX=9606 GN=HSP90B1 PE=1 SV=1	0	113.941	25	4.84	258.1	2.03211e+07	2.8177e+06	2.53488e+07	2.55734e+06	1.24741	0.9076
Q8WWM7	Ataxin-2-like protein OS=Homo sapiens OX=9606 GN=ATXN2L PE=1 SV=2	0	113.419	27	8.59	249.24	3.29391e+06	5.66277e+06	2.05913e+06	6.2771e+06	0.625133	1.10849
Q04695	Keratin, type I cytoskeletal 17 OS=Homo sapiens OX=9606 GN=KRT17 PE=1 SV=2	0	113.075	11	5.02	513.82	1.36493e+06	2.45479e+06	1.92176e+06	1.86518e+06	1.40795	0.759812
Q86XP3	ATP-dependent RNA helicase DDX42 OS=Homo sapiens OX=9606 GN=DDX42 PE=1 SV=1	0	112.347	26	7.02	182.75	4.03232e+06	9.06639e+06	2.60221e+06	2.66486e+06	0.645339	0.293927
Q1ED39	Lysine-rich nucleolar protein 1 OS=Homo sapiens OX=9606 GN=KNOP1 PE=1 SV=1	0	111.737	26	9.86	238.08	997631	2.90295e+06	2.27591e+06	5.0346e+06	2.28132	1.7343
Q07157	Tight junction protein ZO-1 OS=Homo sapiens OX=9606 GN=TJP1 PE=1 SV=3	0	111.667	32	6.7	158.62	2.60908e+06	4.30782e+06	927307	1.28922e+06	0.355416	0.299274
O60264	SWI/SNF-related matrix-associated actin-dependent regulator of chromatin subfamily A member 5 OS=Homo sapiens OX=9606 GN=SMARCA5 PE=1 SV=1	0	111.407	29	8.09	225.17	3.15509e+06	3.90691e+06	2.0848e+06	2.68099e+06	0.660774	0.686217
Q16891	MICOS complex subunit MIC60 OS=Homo sapiens OX=9606 GN=IMMT PE=1 SV=1	0	108.242	27	6.48	257.05	5.55635e+06	1.73376e+06	5.92123e+06	1.3292e+06	1.06567	0.766658
Q9P2E9	Ribosome-binding protein 1 OS=Homo sapiens OX=9606 GN=RRBP1 PE=1 SV=5	0	107.962	30	8.6	204.42	2.66788e+06	2.16028e+06	2.88849e+06	1.47977e+06	1.08269	0.684988
Q14151	Scaffold attachment factor B2 OS=Homo sapiens OX=9606 GN=SAFB2 PE=1 SV=1	0	107.663	22	6.16	184.76	3.22317e+06	8.19655e+06	1.21103e+06	4.67268e+06	0.375726	0.570079
P18206	Vinculin OS=Homo sapiens OX=9606 GN=VCL PE=1 SV=4	0	107.635	32	5.66	124.45	4.70837e+06	936879	5.5055e+06	379850	1.1693	0.405442
Q96SI9	Spermatid perinuclear RNA-binding protein OS=Homo sapiens OX=9606 GN=STRBP PE=1 SV=1	0	107.574	21	8.72	271.6	1.99251e+06	4.33022e+06	2.99187e+06	4.89795e+06	1.50156	1.13111
O15226	NF-kappa-B-repressing factor OS=Homo sapiens OX=9606 GN=NKRF PE=1 SV=2	0	107.531	30	8.79	190.26	2.39601e+06	3.08766e+06	3.67794e+06	4.18008e+06	1.53503	1.3538
Q9H2P0	Activity-dependent neuroprotector homeobox protein OS=Homo sapiens OX=9606 GN=ADNP PE=1 SV=1	0	107.506	28	7.34	226.9	4.48893e+06	6.897e+06	1.89986e+06	1.50675e+06	0.423231	0.218465
Q99613	Eukaryotic translation initiation factor 3 subunit C OS=Homo sapiens OX=9606 GN=EIF3C PE=1 SV=1	0	106.907	25	5.68	315.92	6.66623e+06	5.79286e+06	7.28454e+06	6.55072e+06	1.09275	1.13083
Q9NVP1	ATP-dependent RNA helicase DDX18 OS=Homo sapiens OX=9606 GN=DDX18 PE=1 SV=2	0	106.903	23	9.5	207.4	2.29028e+06	2.72919e+06	5.87779e+06	6.32856e+06	2.5664	2.31884
P06733	Alpha-enolase OS=Homo sapiens OX=9606 GN=ENO1 PE=1 SV=2	0	106.599	22	7.39	229.47	5.24914e+07	4.88244e+06	6.42962e+07	4.17069e+06	1.22489	0.854223
Q9NUQ3	Gamma-taxilin OS=Homo sapiens OX=9606 GN=TXLNG PE=1 SV=2	0	106.5	26	7.52	191.63	2.08653e+06	2.41584e+06	1.03569e+06	498995	0.496369	0.206552
O15042	U2 snRNP-associated SURP motif-containing protein OS=Homo sapiens OX=9606 GN=U2SURP PE=1 SV=2	0	106.458	29	8.47	175.4	1.06084e+07	1.53167e+07	5.92308e+06	7.78766e+06	0.558336	0.508444
Q9BZE4	Nucleolar GTP-binding protein 1 OS=Homo sapiens OX=9606 GN=GTPBP4 PE=1 SV=3	0	105.422	27	9.5	234.01	3.15067e+06	2.92146e+06	5.8864e+06	5.80912e+06	1.8683	1.98843
P49411	Elongation factor Tu, mitochondrial OS=Homo sapiens OX=9606 GN=TUFM PE=1 SV=2	0	105.345	19	7.61	361.29	1.06297e+07	9.20936e+06	8.89244e+06	8.30416e+06	0.836567	0.901709
Q9NTJ3	Structural maintenance of chromosomes protein 4 OS=Homo sapiens OX=9606 GN=SMC4 PE=1 SV=2	0	105.292	30	6.79	205.67	2.69413e+06	2.17219e+06	1.91197e+06	2.30518e+06	0.70968	1.06122
P46777	60S ribosomal protein L5 OS=Homo sapiens OX=9606 GN=RPL5 PE=1 SV=3	0	105.136	20	9.72	356.17	2.13981e+07	1.5611e+07	2.11793e+07	1.57152e+07	0.989777	1.00667
Q9NXV6	CDKN2A-interacting protein OS=Homo sapiens OX=9606 GN=CDKN2AIP PE=1 SV=3	0	105.062	23	9.01	264.77	2.77598e+06	6.73611e+06	1.52319e+06	1.81151e+06	0.548705	0.268925
Q9UPQ0	LIM and calponin homology domains-containing protein 1 OS=Homo sapiens OX=9606 GN=LIMCH1 PE=1 SV=4	0	105.038	27	6.47	156.91	2.22704e+06	4.35921e+06	504046	394508	0.22633	0.0905
Q14160	Protein scribble homolog OS=Homo sapiens OX=9606 GN=SCRIB PE=1 SV=4	0	104.892	34	5.07	166.39	3.56465e+06	3.95215e+06	1.72238e+06	1.01474e+06	0.483183	0.256758
Q9H6R4	Nucleolar protein 6 OS=Homo sapiens OX=9606 GN=NOL6 PE=1 SV=2	0	104.814	21	7.64	186.09	1.50352e+06	2.94287e+06	2.93276e+06	5.66489e+06	1.95059	1.92496
P51610	Host cell factor 1 OS=Homo sapiens OX=9606 GN=HCFC1 PE=1 SV=2	0	104.662	24	7.46	179.77	3.13357e+06	5.45482e+06	962766	945971	0.307243	0.173419
O75534	Cold shock domain-containing protein E1 OS=Homo sapiens OX=9606 GN=CSDE1 PE=1 SV=2	0	103.665	27	6.25	300.94	6.32249e+06	1.07092e+07	4.31861e+06	4.82321e+06	0.683056	0.450378
P61247	40S ribosomal protein S3a OS=Homo sapiens OX=9606 GN=RPS3A PE=1 SV=2	0	103.625	24	9.73	514.45	4.27876e+07	2.5387e+07	4.55319e+07	2.5451e+07	1.06414	1.00252
P36578	60S ribosomal protein L4 OS=Homo sapiens OX=9606 GN=RPL4 PE=1 SV=5	0	103.296	24	11.06	352.85	2.34091e+07	1.53948e+07	3.74334e+07	2.42627e+07	1.5991	1.57604
Q9UQ35	Serine/arginine repetitive matrix protein 2 OS=Homo sapiens OX=9606 GN=SRRM2 PE=1 SV=2	0	103.102	28	12.06	169.72	2.53303e+06	5.02266e+06	1.89101e+06	4.5572e+06	0.74654	0.907328
P61978	Heterogeneous nuclear ribonucleoprotein K OS=Homo sapiens OX=9606 GN=HNRNPK PE=1 SV=1	0	103.07	19	5.54	436.39	1.59524e+07	2.46208e+07	1.52767e+07	1.3313e+07	0.95764	0.54072
P78371	T-complex protein 1 subunit beta OS=Homo sapiens OX=9606 GN=CCT2 PE=1 SV=4	0	102.742	20	6.46	327.7	2.05693e+07	6.07271e+06	2.30263e+07	4.20707e+06	1.11945	0.692784
Q15643	Thyroid receptor-interacting protein 11 OS=Homo sapiens OX=9606 GN=TRIP11 PE=1 SV=3	0	102.453	34	5.26	57.81	575356	666668	275353	171556	0.478578	0.257333
Q5T8P6	RNA-binding protein 26 OS=Homo sapiens OX=9606 GN=RBM26 PE=1 SV=3	0	102.314	25	9.16	187.21	3.44353e+06	6.57615e+06	1.83198e+06	2.41097e+06	0.532006	0.366622
O75179	Ankyrin repeat domain-containing protein 17 OS=Homo sapiens OX=9606 GN=ANKRD17 PE=1 SV=3	0	102.156	18	6.52	111.19	223752	404652	80261.9	161817	0.358709	0.399891
Q6PJT7	Zinc finger CCCH domain-containing protein 14 OS=Homo sapiens OX=9606 GN=ZC3H14 PE=1 SV=1	0	102.129	21	7.31	166.17	3.67626e+06	8.61422e+06	2.21737e+06	3.70169e+06	0.60316	0.429718
O43143	Pre-mRNA-splicing factor ATP-dependent RNA helicase DHX15 OS=Homo sapiens OX=9606 GN=DHX15 PE=1 SV=2	0	102.128	22	7.46	183.51	4.30745e+06	8.48384e+06	3.15048e+06	4.28454e+06	0.731402	0.505024
Q08J23	RNA cytosine C(5)-methyltransferase NSUN2 OS=Homo sapiens OX=9606 GN=NSUN2 PE=1 SV=2	0	102.122	25	6.77	274.24	6.04616e+06	4.55036e+06	6.69582e+06	4.54806e+06	1.10745	0.999494
P49368	T-complex protein 1 subunit gamma OS=Homo sapiens OX=9606 GN=CCT3 PE=1 SV=4	0	101.237	24	6.49	234.04	1.10944e+07	3.9496e+06	1.1694e+07	3.00303e+06	1.05405	0.760337
P10809	60 kDa heat shock protein, mitochondrial OS=Homo sapiens OX=9606 GN=HSPD1 PE=1 SV=2	0	101.017	27	5.87	312.6	8.64726e+07	7.68162e+06	1.00676e+08	6.33472e+06	1.16426	0.82466
Q92620	Pre-mRNA-splicing factor ATP-dependent RNA helicase PRP16 OS=Homo sapiens OX=9606 GN=DHX38 PE=1 SV=2	0	100.978	29	6.54	128.65	1.42301e+06	4.33082e+06	900859	2.38272e+06	0.633064	0.550179
P60842	Eukaryotic initiation factor 4A-I OS=Homo sapiens OX=9606 GN=EIF4A1 PE=1 SV=1	0	100.745	8	5.48	419.98	7.95604e+06	6.51592e+06	6.30127e+06	6.74373e+06	0.79201	1.03496
P46940	Ras GTPase-activating-like protein IQGAP1 OS=Homo sapiens OX=9606 GN=IQGAP1 PE=1 SV=1	0	100.433	29	6.48	193.26	1.09278e+07	4.36712e+06	1.05323e+07	4.21086e+06	0.963801	0.96422
Q12931	Heat shock protein 75 kDa, mitochondrial OS=Homo sapiens OX=9606 GN=TRAP1 PE=1 SV=3	0	99.421	22	8.21	290.35	7.57411e+06	5.58163e+06	6.10533e+06	3.77719e+06	0.806078	0.676717
Q92841	Probable ATP-dependent RNA helicase DDX17 OS=Homo sapiens OX=9606 GN=DDX17 PE=1 SV=2	0	99.114	15	8.27	259.73	3.26968e+06	4.69941e+06	3.37287e+06	4.93237e+06	1.03156	1.04957
P42166	Lamina-associated polypeptide 2, isoform alpha OS=Homo sapiens OX=9606 GN=TMPO PE=1 SV=2	0	99.025	14	7.66	260.7	4.43785e+06	1.06836e+07	1.98227e+06	1.87871e+06	0.446673	0.17585
P05023	Sodium/potassium-transporting ATPase subunit alpha-1 OS=Homo sapiens OX=9606 GN=ATP1A1 PE=1 SV=1	0	98.793	23	5.49	227.67	9.49773e+06	4.76288e+06	9.03124e+06	3.78283e+06	0.950884	0.794233
P07355	Annexin A2 OS=Homo sapiens OX=9606 GN=ANXA2 PE=1 SV=2	0	97.386	25	7.75	407.6	5.53753e+07	1.84985e+07	5.40235e+07	5.21839e+06	0.975589	0.282098
P26639	Threonine--tRNA ligase 1, cytoplasmic OS=Homo sapiens OX=9606 GN=TARS1 PE=1 SV=3	0	97.231	23	6.67	232.65	1.1505e+07	6.56469e+06	1.20916e+07	2.68001e+06	1.05099	0.408247
Q7Z417	Nuclear fragile X mental retardation-interacting protein 2 OS=Homo sapiens OX=9606 GN=NUFIP2 PE=1 SV=1	0	96.896	23	8.7	177.37	1.76703e+06	4.58511e+06	970160	5.69664e+06	0.549034	1.24242
P20700	Lamin-B1 OS=Homo sapiens OX=9606 GN=LMNB1 PE=1 SV=2	0	96.463	23	5.16	215.99	4.71038e+06	1.32445e+06	3.95776e+06	1.68999e+06	0.840221	1.276
Q12965	Unconventional myosin-Ie OS=Homo sapiens OX=9606 GN=MYO1E PE=1 SV=2	0	96.374	25	8.92	206.84	2.73435e+06	3.53662e+06	1.90032e+06	2.26935e+06	0.69498	0.641673
O00159	Unconventional myosin-Ic OS=Homo sapiens OX=9606 GN=MYO1C PE=1 SV=4	0	96.277	27	9.41	175.68	9.47197e+07	9.02664e+07	1.28411e+08	6.73086e+07	1.3557	0.745666
P35251	Replication factor C subunit 1 OS=Homo sapiens OX=9606 GN=RFC1 PE=1 SV=4	0	95.907	25	9.36	137.23	738334	1.47458e+06	1.00856e+06	1.62401e+06	1.36599	1.10133
Q9HCS7	Pre-mRNA-splicing factor SYF1 OS=Homo sapiens OX=9606 GN=XAB2 PE=1 SV=2	0	95.77	22	6.23	354.47	6.98762e+06	1.35146e+07	4.25254e+06	6.8494e+06	0.608581	0.506814
O00763	Acetyl-CoA carboxylase 2 OS=Homo sapiens OX=9606 GN=ACACB PE=1 SV=3	0	95.73	17	6.49	148.51	529157	590448	687231	619931	1.29873	1.04993
P12956	X-ray repair cross-complementing protein 6 OS=Homo sapiens OX=9606 GN=XRCC6 PE=1 SV=2	0	94.843	25	6.64	162	4.11165e+06	2.83273e+06	3.77413e+06	5.52198e+06	0.917911	1.94935
Q13509	Tubulin beta-3 chain OS=Homo sapiens OX=9606 GN=TUBB3 PE=1 SV=2	0	94.74	1	4.93	417.08	522054	565762	445372	595105	0.853114	1.05186
P49756	RNA-binding protein 25 OS=Homo sapiens OX=9606 GN=RBM25 PE=1 SV=3	0	94.715	21	6.32	139.21	2.83068e+06	9.57246e+06	1.34713e+06	4.44691e+06	0.475902	0.464552
Q9H0A0	RNA cytidine acetyltransferase OS=Homo sapiens OX=9606 GN=NAT10 PE=1 SV=2	0	94.696	24	8.27	229.44	2.17864e+06	2.82341e+06	3.89598e+06	4.6093e+06	1.78826	1.63253
Q9HCC0	Methylcrotonoyl-CoA carboxylase beta chain, mitochondrial OS=Homo sapiens OX=9606 GN=MCCC2 PE=1 SV=1	0	94.216	21	7.68	200.39	1.30824e+06	1.27495e+07	1.38426e+06	2.34285e+07	1.05811	1.83761
P23396	40S ribosomal protein S3 OS=Homo sapiens OX=9606 GN=RPS3 PE=1 SV=2	0	94.199	23	9.66	477.2	3.20769e+07	3.03815e+07	3.21179e+07	2.6086e+07	1.00128	0.858615
Q9P275	Ubiquitin carboxyl-terminal hydrolase 36 OS=Homo sapiens OX=9606 GN=USP36 PE=1 SV=4	0	94.06	25	9.7	119.78	7.11901e+06	2.49386e+06	7.16887e+06	3.02837e+06	1.007	1.21433
Q9NW82	WD repeat-containing protein 70 OS=Homo sapiens OX=9606 GN=WDR70 PE=1 SV=1	0	94.019	19	6.33	126.41	2.00193e+06	6.47153e+06	1.21464e+06	2.49159e+06	0.606734	0.385008
Q8IWZ3	Ankyrin repeat and KH domain-containing protein 1 OS=Homo sapiens OX=9606 GN=ANKHD1 PE=1 SV=1	0	93.658	21	5.73	135.05	1.21507e+06	1.81154e+06	549962	634876	0.452619	0.350463
Q6P1J9	Parafibromin OS=Homo sapiens OX=9606 GN=CDC73 PE=1 SV=1	0	93.579	25	9.61	185.74	6.15593e+06	1.0601e+07	4.77869e+06	5.29985e+06	0.776274	0.499938
Q15393	Splicing factor 3B subunit 3 OS=Homo sapiens OX=9606 GN=SF3B3 PE=1 SV=4	0	93.333	22	5.26	202.88	3.92068e+06	8.87005e+06	2.62158e+06	2.84319e+06	0.668655	0.320539
P54652	Heat shock-related 70 kDa protein 2 OS=Homo sapiens OX=9606 GN=HSPA2 PE=1 SV=1	0	92.361	2	5.74	390.85	53344.4	27237.6	18088.8	20952.2	0.339095	0.76924
A6NHR9	Structural maintenance of chromosomes flexible hinge domain-containing protein 1 OS=Homo sapiens OX=9606 GN=SMCHD1 PE=1 SV=2	0	92.088	30	7.3	78.28	789638	1.89031e+06	415501	840454	0.526192	0.444613
Q8IY81	pre-rRNA 2'-O-ribose RNA methyltransferase FTSJ3 OS=Homo sapiens OX=9606 GN=FTSJ3 PE=1 SV=2	0	91.849	21	8.4	236.17	2.54543e+06	5.2454e+06	7.96911e+06	1.73206e+07	3.13075	3.30206
Q00610	Clathrin heavy chain 1 OS=Homo sapiens OX=9606 GN=CLTC PE=1 SV=5	0	91.644	27	5.69	158.6	4.85692e+06	1.16313e+06	4.98509e+06	1.21362e+06	1.02639	1.04341
P26640	Valine--tRNA ligase OS=Homo sapiens OX=9606 GN=VARS1 PE=1 SV=4	0	91.272	24	7.59	94.64	3.53678e+06	3.04173e+06	2.46431e+06	1.51879e+06	0.696766	0.499317
O94906	Pre-mRNA-processing factor 6 OS=Homo sapiens OX=9606 GN=PRPF6 PE=1 SV=1	0	91.195	26	8.25	186.02	3.02235e+06	5.5016e+06	2.39115e+06	3.11742e+06	0.791156	0.56664
Q99590	Protein SCAF11 OS=Homo sapiens OX=9606 GN=SCAF11 PE=1 SV=2	0	91.092	23	8.41	169.43	1.98892e+06	4.60166e+06	883290	1.42336e+06	0.444105	0.309315
Q8NEF9	Serum response factor-binding protein 1 OS=Homo sapiens OX=9606 GN=SRFBP1 PE=1 SV=1	0	91.013	23	9.58	255.26	2.32741e+06	3.08361e+06	2.82582e+06	2.42641e+06	1.21415	0.786873
P61011	Signal recognition particle 54 kDa protein OS=Homo sapiens OX=9606 GN=SRP54 PE=1 SV=1	0	90.9	20	8.75	238.07	2.62467e+06	3.42422e+06	1.74467e+06	1.31816e+06	0.66472	0.384951
O00203	AP-3 complex subunit beta-1 OS=Homo sapiens OX=9606 GN=AP3B1 PE=1 SV=3	0	90.625	26	6.04	184.82	3.70709e+06	6.26891e+06	1.95431e+06	1.3078e+06	0.527182	0.208617
Q92945	Far upstream element-binding protein 2 OS=Homo sapiens OX=9606 GN=KHSRP PE=1 SV=4	0	90.446	19	7.3	180.69	8.29589e+06	9.68043e+06	4.90877e+06	1.93719e+06	0.591711	0.200114
P78347	General transcription factor II-I OS=Homo sapiens OX=9606 GN=GTF2I PE=1 SV=2	0	90.346	25	6.39	201.68	4.16033e+06	5.44733e+06	3.06245e+06	2.14524e+06	0.736109	0.393814
Q6PKG0	La-related protein 1 OS=Homo sapiens OX=9606 GN=LARP1 PE=1 SV=2	0	90.206	24	8.82	222.64	3.26531e+06	3.79131e+06	2.87841e+06	3.03113e+06	0.881512	0.799494
Q9Y618	Nuclear receptor corepressor 2 OS=Homo sapiens OX=9606 GN=NCOR2 PE=1 SV=3	0	89.354	27	7.59	80.32	1.4569e+06	3.32306e+06	441826	496342	0.303265	0.149363
P62753	40S ribosomal protein S6 OS=Homo sapiens OX=9606 GN=RPS6 PE=1 SV=1	0	89.329	15	10.84	307.86	1.07884e+07	1.34397e+07	1.50013e+07	1.68382e+07	1.39051	1.25288
P14618	Pyruvate kinase PKM OS=Homo sapiens OX=9606 GN=PKM PE=1 SV=4	0	89.032	20	7.84	428.02	3.82735e+07	2.27415e+07	3.61117e+07	2.07494e+07	0.943517	0.912404
P11586	C-1-tetrahydrofolate synthase, cytoplasmic OS=Homo sapiens OX=9606 GN=MTHFD1 PE=1 SV=3	0	88.991	24	7.3	269.47	5.24223e+06	3.01899e+06	5.55461e+06	3.02588e+06	1.05959	1.00228
Q13263	Transcription intermediary factor 1-beta OS=Homo sapiens OX=9606 GN=TRIM28 PE=1 SV=5	0	88.947	20	5.77	184.41	7.85774e+06	1.16894e+07	4.97754e+06	1.90802e+06	0.633456	0.163227
P30101	Protein disulfide-isomerase A3 OS=Homo sapiens OX=9606 GN=PDIA3 PE=1 SV=4	0	88.922	20	6.35	158.16	1.69645e+07	1.64434e+06	2.07147e+07	1.62395e+06	1.22106	0.987602
Q8WYP5	Protein ELYS OS=Homo sapiens OX=9606 GN=AHCTF1 PE=1 SV=3	0	88.764	28	6.6	92.75	1.57321e+06	2.46771e+06	951144	842862	0.604587	0.341557
P06576	ATP synthase subunit beta, mitochondrial OS=Homo sapiens OX=9606 GN=ATP5F1B PE=1 SV=3	0	88.028	14	5.4	169.45	6.00589e+06	2.35025e+06	5.85425e+06	2.38548e+06	0.974751	1.01499
Q9UKV3	Apoptotic chromatin condensation inducer in the nucleus OS=Homo sapiens OX=9606 GN=ACIN1 PE=1 SV=2	0	87.75	24	6.43	111.38	2.89712e+06	5.65232e+06	1.81852e+06	2.92601e+06	0.627699	0.517665
P40222	Alpha-taxilin OS=Homo sapiens OX=9606 GN=TXLNA PE=1 SV=3	0	87.662	25	6.52	182.55	2.39642e+06	1.97883e+06	2.34769e+06	698072	0.979669	0.35277
Q9UIG0	Tyrosine-protein kinase BAZ1B OS=Homo sapiens OX=9606 GN=BAZ1B PE=1 SV=2	0	86.902	28	8.48	89.79	1.49319e+06	1.05102e+06	1.39178e+06	1.11022e+06	0.932086	1.05633
Q96PK6	RNA-binding protein 14 OS=Homo sapiens OX=9606 GN=RBM14 PE=1 SV=2	0	86.773	22	9.67	375.08	4.3416e+06	8.84261e+06	2.08876e+06	5.38898e+06	0.481104	0.609434
Q15424	Scaffold attachment factor B1 OS=Homo sapiens OX=9606 GN=SAFB PE=1 SV=4	0	86.452	21	5.47	120.28	3.64707e+06	7.79691e+06	1.15412e+06	4.1032e+06	0.316452	0.52626
O75691	Small subunit processome component 20 homolog OS=Homo sapiens OX=9606 GN=UTP20 PE=1 SV=3	0	86.327	29	7.39	63.05	438509	335386	1.47036e+06	1.72853e+06	3.35309	5.15385
Q9NWH9	SAFB-like transcription modulator OS=Homo sapiens OX=9606 GN=SLTM PE=1 SV=2	0	86.194	21	7.87	149.21	2.04181e+06	5.61825e+06	1.02043e+06	2.08077e+06	0.499767	0.370359
P08240	Signal recognition particle receptor subunit alpha OS=Homo sapiens OX=9606 GN=SRPRA PE=1 SV=2	0	85.819	18	8.95	174.48	2.06234e+06	3.68714e+06	1.59355e+06	1.6719e+06	0.772693	0.453442
Q12802	A-kinase anchor protein 13 OS=Homo sapiens OX=9606 GN=AKAP13 PE=1 SV=2	0	85.565	30	5.24	78.71	504359	486954	161305	161010	0.319821	0.330647
P17987	T-complex protein 1 subunit alpha OS=Homo sapiens OX=9606 GN=TCP1 PE=1 SV=1	0	85.545	17	6.11	217.64	1.0712e+07	7.64465e+06	9.81121e+06	4.78872e+06	0.915905	0.626414
Q5SW79	Centrosomal protein of 170 kDa OS=Homo sapiens OX=9606 GN=CEP170 PE=1 SV=1	0	85.267	22	7.11	106.77	980177	1.42488e+06	176856	148195	0.180433	0.104006
Q9UMZ2	Synergin gamma OS=Homo sapiens OX=9606 GN=SYNRG PE=1 SV=2	0	84.758	24	5.03	95.41	1.54194e+06	3.10115e+06	373867	552904	0.242466	0.17829
P52701	DNA mismatch repair protein Msh6 OS=Homo sapiens OX=9606 GN=MSH6 PE=1 SV=2	0	84.698	23	6.9	140.01	2.39758e+06	4.38278e+06	1.29541e+06	1.82532e+06	0.540298	0.416475
Q9BUJ2	Heterogeneous nuclear ribonucleoprotein U-like protein 1 OS=Homo sapiens OX=9606 GN=HNRNPUL1 PE=1 SV=2	0	84.591	18	6.92	155.98	1.61395e+06	5.43691e+06	1.15779e+06	3.36542e+06	0.717364	0.618995
P31948	Stress-induced-phosphoprotein 1 OS=Homo sapiens OX=9606 GN=STIP1 PE=1 SV=1	0	84.498	22	6.8	140.25	6.21709e+06	830681	8.02046e+06	573159	1.29007	0.689987
Q01780	Exosome component 10 OS=Homo sapiens OX=9606 GN=EXOSC10 PE=1 SV=2	0	84.376	26	8.46	193.79	2.26038e+06	3.54346e+06	3.77427e+06	4.32569e+06	1.66975	1.22075
P35221	Catenin alpha-1 OS=Homo sapiens OX=9606 GN=CTNNA1 PE=1 SV=1	0	84.14	22	6.29	186.05	2.93437e+06	2.45343e+06	2.76559e+06	797942	0.942482	0.325236
Q8N3C0	Activating signal cointegrator 1 complex subunit 3 OS=Homo sapiens OX=9606 GN=ASCC3 PE=1 SV=3	0	83.999	28	7.09	105.57	726897	1.20277e+06	786246	829000	1.08165	0.689241
P02768	Albumin OS=Homo sapiens OX=9606 GN=ALB PE=1 SV=2	0	83.656	21	6.28	312.89	9.78759e+07	7.58619e+07	8.77062e+07	4.2974e+07	0.896095	0.566477
O75400	Pre-mRNA-processing factor 40 homolog A OS=Homo sapiens OX=9606 GN=PRPF40A PE=1 SV=2	0	83.61	20	7.56	151.8	5.84275e+06	1.08214e+07	3.20515e+06	5.06296e+06	0.548568	0.467864
Q9BY77	Polymerase delta-interacting protein 3 OS=Homo sapiens OX=9606 GN=POLDIP3 PE=1 SV=2	0	83.343	21	9.99	192.44	2.40683e+06	4.73436e+06	3.05336e+06	3.55899e+06	1.26862	0.751737
Q9H788	SH2 domain-containing protein 4A OS=Homo sapiens OX=9606 GN=SH2D4A PE=1 SV=1	0	83.27	21	8.06	148	1.41959e+06	3.60848e+06	798931	970753	0.562789	0.26902
O60563	Cyclin-T1 OS=Homo sapiens OX=9606 GN=CCNT1 PE=1 SV=1	0	83.16	19	8.78	139.62	1.13464e+06	3.37851e+06	677563	1.48503e+06	0.59716	0.439551
O75717	WD repeat and HMG-box DNA-binding protein 1 OS=Homo sapiens OX=9606 GN=WDHD1 PE=1 SV=1	0	82.882	21	5.62	118.35	9.24762e+06	7.96642e+06	7.77773e+06	1.82568e+06	0.841052	0.229172
P35749	Myosin-11 OS=Homo sapiens OX=9606 GN=MYH11 PE=1 SV=3	0	82.855	1	5.5	258.46	180682	151854	173842	82090.2	0.962143	0.540587
O75152	Zinc finger CCCH domain-containing protein 11A OS=Homo sapiens OX=9606 GN=ZC3H11A PE=1 SV=3	0	82.656	21	8.37	145.77	3.10788e+06	4.73502e+06	2.59334e+06	1.78233e+06	0.834441	0.376416
Q8WX93	Palladin OS=Homo sapiens OX=9606 GN=PALLD PE=1 SV=3	0	82.557	21	7.09	189.93	1.76478e+06	2.26056e+06	1.02625e+06	595287	0.581515	0.263336
O95373	Importin-7 OS=Homo sapiens OX=9606 GN=IPO7 PE=1 SV=1	0	82.556	19	4.82	253.01	5.13737e+06	4.11287e+06	3.79601e+06	1.51335e+06	0.738901	0.367955
Q96JM3	Chromosome alignment-maintaining phosphoprotein 1 OS=Homo sapiens OX=9606 GN=CHAMP1 PE=1 SV=2	0	82.552	26	8.44	109.95	1.62523e+06	3.49235e+06	458457	892280	0.282088	0.255495
P35269	General transcription factor IIF subunit 1 OS=Homo sapiens OX=9606 GN=GTF2F1 PE=1 SV=2	0	82.475	17	7.49	138.94	1.48796e+06	3.93781e+06	1.17912e+06	2.78813e+06	0.792443	0.70804
Q7Z6Z7	E3 ubiquitin-protein ligase HUWE1 OS=Homo sapiens OX=9606 GN=HUWE1 PE=1 SV=3	0	82.411	28	5.22	133.91	1.51946e+06	1.13434e+06	1.24217e+06	911143	0.817507	0.803237
Q6PD62	RNA polymerase-associated protein CTR9 homolog OS=Homo sapiens OX=9606 GN=CTR9 PE=1 SV=1	0	82.366	23	6.77	115.38	2.90431e+06	5.2619e+06	1.77363e+06	2.16935e+06	0.610688	0.412274
P04075	Fructose-bisphosphate aldolase A OS=Homo sapiens OX=9606 GN=ALDOA PE=1 SV=2	0	81.521	16	8.09	251.47	5.53318e+07	3.72299e+06	6.51725e+07	3.69982e+06	1.17785	0.993778
Q9UH65	Switch-associated protein 70 OS=Homo sapiens OX=9606 GN=SWAP70 PE=1 SV=1	0	81.446	26	5.87	181.03	3.01968e+06	4.00772e+06	1.83625e+06	562790	0.608095	0.140426
Q96GQ7	Probable ATP-dependent RNA helicase DDX27 OS=Homo sapiens OX=9606 GN=DDX27 PE=1 SV=2	0	81.433	23	9.28	138.51	1.15839e+06	1.04973e+06	3.31938e+06	4.13886e+06	2.86551	3.94278
P40763	Signal transducer and activator of transcription 3 OS=Homo sapiens OX=9606 GN=STAT3 PE=1 SV=2	0	81.083	16	6.3	120.86	2.46481e+06	5.0092e+06	1.27651e+06	1.15613e+06	0.517892	0.230801
Q05682	Caldesmon OS=Homo sapiens OX=9606 GN=CALD1 PE=1 SV=3	0	80.815	25	5.66	118.35	1.31044e+06	1.52571e+06	859016	309790	0.655517	0.203047
Q8IX01	SURP and G-patch domain-containing protein 2 OS=Homo sapiens OX=9606 GN=SUGP2 PE=1 SV=2	0	80.709	22	7.28	177.32	2.01764e+06	3.42803e+06	1.16267e+06	1.55363e+06	0.576253	0.453213
Q9Y230	RuvB-like 2 OS=Homo sapiens OX=9606 GN=RUVBL2 PE=1 SV=3	0	80.636	21	5.64	163.45	4.17948e+06	2.75906e+06	4.16245e+06	1.18819e+06	0.995925	0.430649
P62280	40S ribosomal protein S11 OS=Homo sapiens OX=9606 GN=RPS11 PE=1 SV=3	0	80.353	19	10.3	367.15	2.7652e+07	2.26133e+07	2.30662e+07	1.82462e+07	0.834162	0.806878
P62424	60S ribosomal protein L7a OS=Homo sapiens OX=9606 GN=RPL7A PE=1 SV=2	0	80.125	19	10.61	410.11	1.44745e+07	1.07278e+07	1.55509e+07	1.66925e+07	1.07436	1.55601
P55884	Eukaryotic translation initiation factor 3 subunit B OS=Homo sapiens OX=9606 GN=EIF3B PE=1 SV=3	0	80.071	18	5	165.32	3.93885e+06	3.24584e+06	1.53532e+07	3.45765e+07	3.89788	10.6526
Q9UGI8	Testin OS=Homo sapiens OX=9606 GN=TES PE=1 SV=1	0	79.882	20	7.68	220.83	3.7843e+06	5.09124e+06	2.70445e+06	1.21128e+06	0.714649	0.237914
O14776	Transcription elongation regulator 1 OS=Homo sapiens OX=9606 GN=TCERG1 PE=1 SV=2	0	79.812	25	8.65	112.61	3.42973e+06	5.16711e+06	2.14908e+06	1.69992e+06	0.626602	0.328988
Q93009	Ubiquitin carboxyl-terminal hydrolase 7 OS=Homo sapiens OX=9606 GN=USP7 PE=1 SV=2	0	79.8	22	5.55	164.5	5.69815e+06	1.06751e+07	2.93255e+06	2.25459e+06	0.51465	0.211202
P37802	Transgelin-2 OS=Homo sapiens OX=9606 GN=TAGLN2 PE=1 SV=3	0	79.761	12	8.25	300.13	1.58217e+07	2.77061e+07	9.31274e+06	6.46792e+06	0.588604	0.233448
P29401	Transketolase OS=Homo sapiens OX=9606 GN=TKT PE=1 SV=3	0	79.761	22	7.66	184.09	2.35708e+07	7.52781e+06	2.64672e+07	2.29321e+06	1.12288	0.304632
Q8N1F7	Nuclear pore complex protein Nup93 OS=Homo sapiens OX=9606 GN=NUP93 PE=1 SV=2	0	79.58	24	5.72	164.76	3.30062e+06	2.5358e+06	2.87147e+06	1.99259e+06	0.869979	0.785783
P09429	High mobility group protein B1 OS=Homo sapiens OX=9606 GN=HMGB1 PE=1 SV=3	0	79.353	14	5.74	158.74	6.82561e+06	5.63983e+06	6.77897e+06	5.01219e+06	0.993166	0.888713
Q9UG63	ATP-binding cassette sub-family F member 2 OS=Homo sapiens OX=9606 GN=ABCF2 PE=1 SV=2	0	79.344	20	7.37	215.86	2.57457e+06	3.22927e+06	2.52575e+06	2.85986e+06	0.981039	0.885606
Q14669	E3 ubiquitin-protein ligase TRIP12 OS=Homo sapiens OX=9606 GN=TRIP12 PE=1 SV=1	0	79.34	21	8.48	104.18	2.91063e+06	1.76026e+06	4.40199e+06	2.19285e+06	1.51238	1.24576
Q02241	Kinesin-like protein KIF23 OS=Homo sapiens OX=9606 GN=KIF23 PE=1 SV=3	0	79.273	17	8.51	102.78	682340	2.26012e+06	312690	822858	0.458261	0.364078
P67809	Y-box-binding protein 1 OS=Homo sapiens OX=9606 GN=YBX1 PE=1 SV=3	0	79.255	7	9.88	169.5	4.05835e+06	4.9708e+06	3.97279e+06	4.9749e+06	0.978917	1.00082
P38919	Eukaryotic initiation factor 4A-III OS=Homo sapiens OX=9606 GN=EIF4A3 PE=1 SV=4	0	79.251	16	6.73	303.14	4.85195e+06	4.43689e+06	4.80324e+06	4.59636e+06	0.98996	1.03594
Q5T0N5	Formin-binding protein 1-like OS=Homo sapiens OX=9606 GN=FNBP1L PE=1 SV=3	0	79.208	20	6.64	219.51	1.91901e+06	3.35811e+06	990886	787107	0.516353	0.23439
Q5SSJ5	Heterochromatin protein 1-binding protein 3 OS=Homo sapiens OX=9606 GN=HP1BP3 PE=1 SV=1	0	79.128	19	9.67	180.9	3.09494e+06	5.11661e+06	2.03894e+06	1.17385e+06	0.658799	0.22942
P49588	Alanine--tRNA ligase, cytoplasmic OS=Homo sapiens OX=9606 GN=AARS1 PE=1 SV=2	0	79.024	20	5.53	212.12	7.13724e+06	1.87858e+06	7.45224e+06	2.0248e+06	1.04413	1.07784
P26358	DNA (cytosine-5)-methyltransferase 1 OS=Homo sapiens OX=9606 GN=DNMT1 PE=1 SV=2	0	78.875	23	7.75	149.35	1.12853e+06	1.69681e+06	849989	756741	0.753184	0.445978
Q9Y2W2	WW domain-binding protein 11 OS=Homo sapiens OX=9606 GN=WBP11 PE=1 SV=1	0	78.842	21	8.38	129.8	2.07576e+06	3.47121e+06	1.44238e+06	1.07615e+06	0.694868	0.310022
O14715	RANBP2-like and GRIP domain-containing protein 8 OS=Homo sapiens OX=9606 GN=RGPD8 PE=1 SV=2	0	78.561	1	6.49	168.74	2609.21	5881.93		3926.68	#VALUE!	0.667583
Q9H0G5	Nuclear speckle splicing regulatory protein 1 OS=Homo sapiens OX=9606 GN=NSRP1 PE=1 SV=1	0	78.546	22	8.84	135.71	790953	3.48025e+06	952044	2.02411e+06	1.20367	0.581598
Q14678	KN motif and ankyrin repeat domain-containing protein 1 OS=Homo sapiens OX=9606 GN=KANK1 PE=1 SV=3	0	78.44	18	5.3	99.94	1.82339e+06	3.72718e+06	515587	726918	0.282763	0.195032
O76021	Ribosomal L1 domain-containing protein 1 OS=Homo sapiens OX=9606 GN=RSL1D1 PE=1 SV=3	0	78.167	23	10.13	119.89	2.59107e+06	1.26633e+06	6.66087e+06	4.65339e+06	2.5707	3.67469
O15027	Protein transport protein Sec16A OS=Homo sapiens OX=9606 GN=SEC16A PE=1 SV=4	0	78.089	24	5.8	145.12	1.53122e+06	1.35903e+06	717667	390673	0.468691	0.287464
P54136	Arginine--tRNA ligase, cytoplasmic OS=Homo sapiens OX=9606 GN=RARS1 PE=1 SV=2	0	78.052	21	6.68	195.53	3.07482e+06	2.2371e+06	2.76727e+06	2.29918e+06	0.899979	1.02775
Q9GZR7	ATP-dependent RNA helicase DDX24 OS=Homo sapiens OX=9606 GN=DDX24 PE=1 SV=1	0	78.009	20	9.06	122.41	1.04506e+06	1.00104e+06	1.91949e+06	1.89234e+06	1.83672	1.89038
Q9NW13	RNA-binding protein 28 OS=Homo sapiens OX=9606 GN=RBM28 PE=1 SV=3	0	77.981	22	9.22	124.64	1.82062e+06	582072	3.67554e+06	1.43481e+06	2.01884	2.465
P17480	Nucleolar transcription factor 1 OS=Homo sapiens OX=9606 GN=UBTF PE=1 SV=1	0	77.506	20	5.81	108.81	1.33832e+06	3.83762e+06	1.26292e+06	5.37354e+06	0.943658	1.40023
Q16643	Drebrin OS=Homo sapiens OX=9606 GN=DBN1 PE=1 SV=4	0	77.463	18	4.45	147.48	503675	2.75946e+06	445949	1.12629e+07	0.885391	4.08157
Q92797	Symplekin OS=Homo sapiens OX=9606 GN=SYMPK PE=1 SV=2	0	77.461	22	6.13	126.3	5.4547e+06	9.61281e+06	2.88689e+06	3.31481e+06	0.529248	0.344832
Q9UHD8	Septin-9 OS=Homo sapiens OX=9606 GN=SEPTIN9 PE=1 SV=2	0	77.456	19	8.97	230.98	3.80987e+06	5.00701e+06	2.24523e+06	1.1184e+06	0.58932	0.223367
Q969S3	Zinc finger protein 622 OS=Homo sapiens OX=9606 GN=ZNF622 PE=1 SV=1	0	77.325	19	6.15	175.01	815144	1.12356e+06	1.09567e+06	1.13005e+06	1.34414	1.00578
Q99459	Cell division cycle 5-like protein OS=Homo sapiens OX=9606 GN=CDC5L PE=1 SV=2	0	77.268	22	8.18	117.31	3.23094e+06	5.88877e+06	3.06319e+06	2.61448e+06	0.948079	0.443977
P00558	Phosphoglycerate kinase 1 OS=Homo sapiens OX=9606 GN=PGK1 PE=1 SV=3	0	77.245	15	8.1	185.88	2.78591e+07	1.98273e+06	3.79317e+07	1.72366e+06	1.36156	0.869339
P48643	T-complex protein 1 subunit epsilon OS=Homo sapiens OX=9606 GN=CCT5 PE=1 SV=1	0	77.168	18	5.66	267.33	1.33865e+07	6.73266e+06	1.53468e+07	4.39389e+06	1.14644	0.652623
O60885	Bromodomain-containing protein 4 OS=Homo sapiens OX=9606 GN=BRD4 PE=1 SV=2	0	76.763	15	9.19	72.91	1.27911e+06	2.91456e+06	582915	667549	0.455718	0.22904
Q6Y7W6	GRB10-interacting GYF protein 2 OS=Homo sapiens OX=9606 GN=GIGYF2 PE=1 SV=1	0	76.713	20	5.54	162.6	1.31034e+06	1.40182e+06	1.52514e+06	2.45872e+06	1.16393	1.75394
Q8WUM4	Programmed cell death 6-interacting protein OS=Homo sapiens OX=9606 GN=PDCD6IP PE=1 SV=1	0	76.706	22	6.52	129.5	3.68481e+06	1.65422e+06	4.77692e+06	1.92681e+06	1.29638	1.16478
P55072	Transitional endoplasmic reticulum ATPase OS=Homo sapiens OX=9606 GN=VCP PE=1 SV=4	0	76.645	22	5.26	121.77	1.31508e+07	1.78166e+06	1.46823e+07	1.22979e+06	1.11645	0.690248
P21127	Cyclin-dependent kinase 11B OS=Homo sapiens OX=9606 GN=CDK11B PE=1 SV=4	0	76.285	20	5.54	116.44	1.35472e+06	4.35064e+06	1.3352e+06	2.25166e+06	0.985593	0.517548
Q13206	Probable ATP-dependent RNA helicase DDX10 OS=Homo sapiens OX=9606 GN=DDX10 PE=1 SV=2	0	76.178	19	8.63	133.88	1.70658e+07	3.01807e+07	1.73067e+07	2.9554e+07	1.01411	0.979233
P04406	Glyceraldehyde-3-phosphate dehydrogenase OS=Homo sapiens OX=9606 GN=GAPDH PE=1 SV=3	0	75.842	15	8.46	143.86	9.5463e+07	1.14068e+07	9.57297e+07	1.14184e+07	1.00279	1.00101
P98175	RNA-binding protein 10 OS=Homo sapiens OX=9606 GN=RBM10 PE=1 SV=3	0	75.832	23	5.97	97.07	2.56269e+06	4.80874e+06	1.39613e+06	1.64323e+06	0.544791	0.341718
O00567	Nucleolar protein 56 OS=Homo sapiens OX=9606 GN=NOP56 PE=1 SV=4	0	75.78	20	9.19	107.45	2.34619e+06	707573	4.00434e+06	1.69753e+06	1.70674	2.39909
Q7LBC6	Lysine-specific demethylase 3B OS=Homo sapiens OX=9606 GN=KDM3B PE=1 SV=2	0	75.716	22	7.18	134.42	1.67349e+06	3.25842e+06	810806	653803	0.4845	0.200651
O75150	E3 ubiquitin-protein ligase BRE1B OS=Homo sapiens OX=9606 GN=RNF40 PE=1 SV=5	0	75.523	20	6.29	109.28	1.12898e+06	2.00576e+06	679545	708612	0.601908	0.353289
Q8IWI9	MAX gene-associated protein OS=Homo sapiens OX=9606 GN=MGA PE=1 SV=4	0	75.393	23	6.9	50.26	682515	1.16357e+06	286623	307077	0.419951	0.26391
P02786	Transferrin receptor protein 1 OS=Homo sapiens OX=9606 GN=TFRC PE=1 SV=2	0	75.341	20	6.61	115.31	9.05272e+06	1.72834e+06	9.37871e+06	1.6762e+06	1.03601	0.969835
Q6P2Q9	Pre-mRNA-processing-splicing factor 8 OS=Homo sapiens OX=9606 GN=PRPF8 PE=1 SV=2	0	75.324	26	8.84	106.39	1.15949e+06	3.9532e+06	716582	1.91346e+06	0.618017	0.484029
Q9BQ39	ATP-dependent RNA helicase DDX50 OS=Homo sapiens OX=9606 GN=DDX50 PE=1 SV=1	0	75.154	20	9.17	145.65	2.49775e+06	5.2601e+06	3.23569e+06	4.77426e+06	1.29544	0.907636
Q8IWC1	MAP7 domain-containing protein 3 OS=Homo sapiens OX=9606 GN=MAP7D3 PE=1 SV=2	0	74.86	18	9.32	116.24	686504	1.25834e+06	486164	461590	0.708174	0.366824
Q99733	Nucleosome assembly protein 1-like 4 OS=Homo sapiens OX=9606 GN=NAP1L4 PE=1 SV=1	0	74.831	10	4.69	218.43	1.8223e+06	1.07219e+06	1.77988e+06	611173	0.976724	0.570025
Q14134	Tripartite motif-containing protein 29 OS=Homo sapiens OX=9606 GN=TRIM29 PE=1 SV=2	0	74.785	19	7.15	149.06	2.2717e+06	3.321e+06	1.4029e+06	1.17497e+06	0.617553	0.353799
O15014	Zinc finger protein 609 OS=Homo sapiens OX=9606 GN=ZNF609 PE=1 SV=2	0	74.586	21	8.03	62.61	752637	1.50482e+06	298517	502537	0.396627	0.333952
Q86TC9	Myopalladin OS=Homo sapiens OX=9606 GN=MYPN PE=1 SV=2	0	74.548	20	6.77	138.14	1.82981e+06	2.52189e+06	771443	643577	0.421597	0.255197
P18124	60S ribosomal protein L7 OS=Homo sapiens OX=9606 GN=RPL7 PE=1 SV=1	0	74.367	18	10.65	209.52	1.953e+07	4.33295e+06	2.06862e+07	5.88828e+06	1.05921	1.35895
P12268	Inosine-5'-monophosphate dehydrogenase 2 OS=Homo sapiens OX=9606 GN=IMPDH2 PE=1 SV=2	0	74.113	11	6.9	197.84	1.68093e+06	3.88076e+06	2.1153e+06	1.00913e+07	1.25841	2.60036
Q9NYF8	Bcl-2-associated transcription factor 1 OS=Homo sapiens OX=9606 GN=BCLAF1 PE=1 SV=2	0	73.758	22	9.98	115.52	2.27508e+06	3.76355e+06	1.34944e+06	1.85888e+06	0.593139	0.493916
Q86UE4	Protein LYRIC OS=Homo sapiens OX=9606 GN=MTDH PE=1 SV=2	0	73.727	21	9.32	202.91	1.82964e+06	3.24927e+06	1.15039e+06	1.22045e+06	0.628751	0.375606
P33993	DNA replication licensing factor MCM7 OS=Homo sapiens OX=9606 GN=MCM7 PE=1 SV=4	0	73.599	18	6.46	223.55	2.13947e+06	2.33459e+06	1.82107e+06	2.22184e+06	0.851175	0.951706
P13667	Protein disulfide-isomerase A4 OS=Homo sapiens OX=9606 GN=PDIA4 PE=1 SV=2	0	73.484	18	5.07	105.97	3.89068e+06	445951	4.46692e+06	482909	1.14811	1.08288
O43707	Alpha-actinin-4 OS=Homo sapiens OX=9606 GN=ACTN4 PE=1 SV=2	0	73.321	10	5.44	182.35	1.22303e+07	2.87556e+06	1.3125e+07	1.22909e+07	1.07315	4.27427
Q96PZ0	Pseudouridylate synthase 7 homolog OS=Homo sapiens OX=9606 GN=PUS7 PE=1 SV=2	0	73.107	21	6.37	81.62	914050	2.10063e+06	839483	868803	0.918421	0.413591
P68363	Tubulin alpha-1B chain OS=Homo sapiens OX=9606 GN=TUBA1B PE=1 SV=1	0	72.883	4	5.06	201.44	6.61794e+07	6.93539e+07	6.51414e+07	4.51806e+07	0.984315	0.65145
P25054	Adenomatous polyposis coli protein OS=Homo sapiens OX=9606 GN=APC PE=1 SV=2	0	72.603	24	7.8	55.39	516457	840168	193364	130810	0.374405	0.155695
O60610	Protein diaphanous homolog 1 OS=Homo sapiens OX=9606 GN=DIAPH1 PE=1 SV=2	0	72.504	23	5.41	143.5	2.37815e+06	1.41393e+06	1.99232e+06	793341	0.83776	0.561091
O00541	Pescadillo homolog OS=Homo sapiens OX=9606 GN=PES1 PE=1 SV=1	0	72.365	19	7.33	208.79	2.09135e+06	1.76268e+06	4.464e+06	5.2482e+06	2.1345	2.9774
P08195	4F2 cell-surface antigen heavy chain OS=Homo sapiens OX=9606 GN=SLC3A2 PE=1 SV=3	0	72.3	18	5.01	211.97	2.07402e+07	6.41748e+06	1.79322e+07	4.40346e+06	0.86461	0.686165
Q02790	Peptidyl-prolyl cis-trans isomerase FKBP4 OS=Homo sapiens OX=9606 GN=FKBP4 PE=1 SV=3	0	72.245	16	5.43	141.58	8.81815e+06	1.53911e+06	1.02567e+07	1.36997e+06	1.16313	0.890106
Q9NZM1	Myoferlin OS=Homo sapiens OX=9606 GN=MYOF PE=1 SV=1	0	72.123	21	6.18	113.84	1.85862e+06	884821	1.51954e+06	301448	0.817562	0.340688
Q9UNF1	Melanoma-associated antigen D2 OS=Homo sapiens OX=9606 GN=MAGED2 PE=1 SV=2	0	72.011	19	9.32	153.19	2.08808e+06	2.73726e+06	2.12731e+06	1.63647e+06	1.01879	0.597849
P43246	DNA mismatch repair protein Msh2 OS=Homo sapiens OX=9606 GN=MSH2 PE=1 SV=1	0	71.976	20	5.77	148.61	4.20447e+06	4.11836e+06	3.29113e+06	2.57812e+06	0.78277	0.626007
Q14157	Ubiquitin-associated protein 2-like OS=Homo sapiens OX=9606 GN=UBAP2L PE=1 SV=2	0	71.778	17	7.11	87.6	2.00367e+06	2.94755e+06	1.02221e+06	940176	0.510166	0.318969
P16403	Histone H1.2 OS=Homo sapiens OX=9606 GN=H1-2 PE=1 SV=2	0	71.63	10	10.93	299.52	1.67217e+07	4.46924e+06	2.0902e+07	7.73992e+06	1.25	1.73182
Q14203	Dynactin subunit 1 OS=Homo sapiens OX=9606 GN=DCTN1 PE=1 SV=3	0	71.599	22	5.81	172.58	2.11718e+06	1.43555e+06	1.81041e+06	1.01017e+06	0.855103	0.703683
Q13177	Serine/threonine-protein kinase PAK 2 OS=Homo sapiens OX=9606 GN=PAK2 PE=1 SV=3	0	71.076	15	5.96	206.26	6.76974e+06	1.43685e+07	3.41284e+06	2.93291e+06	0.504132	0.20412
Q92598	Heat shock protein 105 kDa OS=Homo sapiens OX=9606 GN=HSPH1 PE=1 SV=1	0	70.938	19	5.39	106.69	4.80245e+06	1.29305e+06	5.1812e+06	729038	1.07887	0.563811
P54886	Delta-1-pyrroline-5-carboxylate synthase OS=Homo sapiens OX=9606 GN=ALDH18A1 PE=1 SV=2	0	70.684	17	7.12	208.95	3.42017e+06	1.57257e+06	2.81516e+06	1.44376e+06	0.823106	0.918087
O75153	Clustered mitochondria protein homolog OS=Homo sapiens OX=9606 GN=CLUH PE=1 SV=2	0	70.681	22	6.13	106.9	986481	552853	750992	399264	0.761284	0.722189
P62805	Histone H4 OS=Homo sapiens OX=9606 GN=H4C1 PE=1 SV=2	0	70.594	12	11.36	199.04	6.49483e+06	1.84165e+07	5.97211e+06	3.1944e+07	0.919518	1.73453
P36871	Phosphoglucomutase-1 OS=Homo sapiens OX=9606 GN=PGM1 PE=1 SV=3	0	70.428	22	6.76	91.56	7.68329e+06	459955	1.01208e+07	444838	1.31724	0.967135
O00566	U3 small nucleolar ribonucleoprotein protein MPP10 OS=Homo sapiens OX=9606 GN=MPHOSPH10 PE=1 SV=2	0	70.372	18	4.86	128.18	2.19619e+06	2.67471e+06	3.95426e+06	2.8893e+06	1.80051	1.08023
O75376	Nuclear receptor corepressor 1 OS=Homo sapiens OX=9606 GN=NCOR1 PE=1 SV=2	0	70.288	19	7.11	83.98	1.19463e+06	2.7732e+06	254659	376684	0.21317	0.13583
Q9H6S0	3'-5' RNA helicase YTHDC2 OS=Homo sapiens OX=9606 GN=YTHDC2 PE=1 SV=2	0	70.28	22	8.4	111.6	574039	712489	375330	584909	0.65384	0.820938
Q7KZF4	Staphylococcal nuclease domain-containing protein 1 OS=Homo sapiens OX=9606 GN=SND1 PE=1 SV=1	0	70.277	18	7.17	170.74	3.67113e+06	2.45546e+06	3.90367e+06	2.46197e+06	1.06334	1.00265
P07195	L-lactate dehydrogenase B chain OS=Homo sapiens OX=9606 GN=LDHB PE=1 SV=2	0	70.117	11	6.05	210.51	1.08231e+08	6.66104e+06	1.27455e+08	6.07366e+06	1.17762	0.911819
Q14241	Elongin-A OS=Homo sapiens OX=9606 GN=ELOA PE=1 SV=2	0	70.078	18	9.57	123.59	1.1175e+06	2.8217e+06	1.19117e+06	2.43782e+06	1.06592	0.863955
Q9H4A3	Serine/threonine-protein kinase WNK1 OS=Homo sapiens OX=9606 GN=WNK1 PE=1 SV=2	0	70.076	21	6.34	116.4	1.81582e+06	1.86571e+06	1.01427e+06	456900	0.558573	0.244894
P25786	Proteasome subunit alpha type-1 OS=Homo sapiens OX=9606 GN=PSMA1 PE=1 SV=1	0	70.014	16	6.61	111.05	8.31037e+06	1.33114e+06	9.16865e+06	1.00274e+06	1.10328	0.753293
P25205	DNA replication licensing factor MCM3 OS=Homo sapiens OX=9606 GN=MCM3 PE=1 SV=3	0	70.014	17	5.77	167.2	3.31692e+06	2.00342e+06	3.17046e+06	1.6179e+06	0.955844	0.807569
Q99615	DnaJ homolog subfamily C member 7 OS=Homo sapiens OX=9606 GN=DNAJC7 PE=1 SV=2	0	69.98	18	6.96	170.51	3.05673e+06	1.17935e+06	3.67171e+06	1.01509e+06	1.20119	0.860717
P35658	Nuclear pore complex protein Nup214 OS=Homo sapiens OX=9606 GN=NUP214 PE=1 SV=2	0	69.726	21	7.47	80.34	1.2805e+06	1.21813e+06	429747	405366	0.335608	0.332777
P51572	B-cell receptor-associated protein 31 OS=Homo sapiens OX=9606 GN=BCAP31 PE=1 SV=3	0	69.712	14	8.44	142.12	4.68169e+06	1.33221e+06	4.35175e+06	468670	0.929526	0.3518
Q8WTT2	Nucleolar complex protein 3 homolog OS=Homo sapiens OX=9606 GN=NOC3L PE=1 SV=1	0	69.602	18	9.17	97.44	484115	552773	2.41129e+06	2.89063e+06	4.98082	5.22933
P14923	Junction plakoglobin OS=Homo sapiens OX=9606 GN=JUP PE=1 SV=3	0	69.594	18	6.14	163.58	2.13814e+06	1.30259e+06	2.6214e+06	1.18575e+06	1.22602	0.910299
P49321	Nuclear autoantigenic sperm protein OS=Homo sapiens OX=9606 GN=NASP PE=1 SV=2	0	69.554	17	4.3	134.64	5.04417e+06	5.14789e+06	5.30332e+06	654348	1.05138	0.12711
Q9Y314	Nitric oxide synthase-interacting protein OS=Homo sapiens OX=9606 GN=NOSIP PE=1 SV=1	0	69.486	14	8.82	193.25	2.60641e+06	6.63034e+06	1.95682e+06	2.88016e+06	0.750773	0.434392
P26373	60S ribosomal protein L13 OS=Homo sapiens OX=9606 GN=RPL13 PE=1 SV=4	0	69.421	15	11.65	173.5	1.07921e+07	4.93471e+06	1.15631e+07	6.89436e+06	1.07144	1.39712
P05556	Integrin beta-1 OS=Homo sapiens OX=9606 GN=ITGB1 PE=1 SV=2	0	69.406	18	5.39	128.67	1.44703e+06	702378	1.40212e+06	263310	0.968964	0.374884
Q01518	Adenylyl cyclase-associated protein 1 OS=Homo sapiens OX=9606 GN=CAP1 PE=1 SV=5	0	69.259	11	8.06	84.95	3.51918e+06	610113	3.34393e+06	351351	0.950202	0.575878
Q9Y5K6	CD2-associated protein OS=Homo sapiens OX=9606 GN=CD2AP PE=1 SV=1	0	69.189	20	6.4	116.31	1.39383e+06	2.73177e+06	446712	266559	0.320492	0.0975776
Q13573	SNW domain-containing protein 1 OS=Homo sapiens OX=9606 GN=SNW1 PE=1 SV=1	0	69.075	16	9.52	143.07	2.82601e+06	6.0243e+06	2.10381e+06	2.92419e+06	0.744445	0.485399
O94776	Metastasis-associated protein MTA2 OS=Homo sapiens OX=9606 GN=MTA2 PE=1 SV=1	0	69.05	16	9.66	97.87	3.37229e+06	3.69607e+06	1.63046e+06	774905	0.483487	0.209657
Q16513	Serine/threonine-protein kinase N2 OS=Homo sapiens OX=9606 GN=PKN2 PE=1 SV=1	0	68.551	21	6.3	165.68	1.3798e+06	2.16488e+06	845752	1.07267e+06	0.612953	0.495488
P53396	ATP-citrate synthase OS=Homo sapiens OX=9606 GN=ACLY PE=1 SV=3	0	68.214	23	7.33	119.92	7.8902e+06	3.033e+06	7.78501e+06	1.833e+06	0.986669	0.604354
Q9Y4C8	Probable RNA-binding protein 19 OS=Homo sapiens OX=9606 GN=RBM19 PE=1 SV=3	0	68.053	17	6.54	80.69	862025	528173	1.31155e+06	751328	1.52148	1.4225
Q99575	Ribonucleases P/MRP protein subunit POP1 OS=Homo sapiens OX=9606 GN=POP1 PE=1 SV=2	0	67.932	18	9.22	148.07	534618	1.65887e+06	1.08538e+06	3.06888e+06	2.0302	1.84998
P60228	Eukaryotic translation initiation factor 3 subunit E OS=Homo sapiens OX=9606 GN=EIF3E PE=1 SV=1	0	67.906	18	6.04	87.67	4.15798e+06	1.33529e+06	5.27288e+06	2.0006e+06	1.26813	1.49825
Q9UPQ9	Trinucleotide repeat-containing gene 6B protein OS=Homo sapiens OX=9606 GN=TNRC6B PE=1 SV=4	0	67.728	19	6.76	94.93	397827	709190	111294	219923	0.279754	0.310104
Q5VYK3	Proteasome adapter and scaffold protein ECM29 OS=Homo sapiens OX=9606 GN=ECPAS PE=1 SV=2	0	67.724	19	7.12	102.01	1.19284e+06	335747	1.26575e+06	455595	1.06112	1.35696
Q15459	Splicing factor 3A subunit 1 OS=Homo sapiens OX=9606 GN=SF3A1 PE=1 SV=1	0	67.552	15	5.22	118.21	6.93086e+06	7.78527e+06	3.75214e+06	1.65551e+06	0.541367	0.212646
Q02878	60S ribosomal protein L6 OS=Homo sapiens OX=9606 GN=RPL6 PE=1 SV=3	0	67.434	16	10.58	180.96	1.5758e+07	5.04189e+06	2.25984e+07	8.91375e+06	1.43409	1.76794
P49959	Double-strand break repair protein MRE11 OS=Homo sapiens OX=9606 GN=MRE11 PE=1 SV=3	0	67.171	17	5.9	127.15	2.94488e+06	5.31107e+06	1.52546e+06	1.4116e+06	0.518004	0.265785
P26641	Elongation factor 1-gamma OS=Homo sapiens OX=9606 GN=EEF1G PE=1 SV=3	0	66.981	14	6.67	205.98	1.94864e+07	4.03049e+06	1.88134e+07	3.7334e+06	0.965463	0.926291
Q9P2N5	RNA-binding protein 27 OS=Homo sapiens OX=9606 GN=RBM27 PE=1 SV=2	0	66.917	16	9.19	137.34	1.91378e+06	3.76266e+06	795228	1.23337e+06	0.415527	0.327791
P15170	Eukaryotic peptide chain release factor GTP-binding subunit ERF3A OS=Homo sapiens OX=9606 GN=GSPT1 PE=1 SV=1	0	66.882	17	5.62	275.42	1.06703e+07	2.1556e+07	4.80628e+06	3.93048e+06	0.450436	0.182338
P68366	Tubulin alpha-4A chain OS=Homo sapiens OX=9606 GN=TUBA4A PE=1 SV=1	0	66.815	3	5.06	175.79	1.78838e+06	1.6981e+06	1.71599e+06	1.34769e+06	0.959525	0.793648
Q13895	Bystin OS=Homo sapiens OX=9606 GN=BYSL PE=1 SV=3	0	66.768	17	8.12	119.26	1.15245e+06	2.04027e+06	1.53433e+06	1.86772e+06	1.33137	0.91543
Q13620	Cullin-4B OS=Homo sapiens OX=9606 GN=CUL4B PE=1 SV=4	0	66.666	16	7.37	112.1	2.22845e+06	2.55845e+06	1.59439e+06	770504	0.715472	0.30116
Q9H089	Large subunit GTPase 1 homolog OS=Homo sapiens OX=9606 GN=LSG1 PE=1 SV=2	0	66.505	17	6.38	133.78	870997	1.45037e+06	856234	972258	0.98305	0.670352
P13010	X-ray repair cross-complementing protein 5 OS=Homo sapiens OX=9606 GN=XRCC5 PE=1 SV=3	0	66.241	16	5.81	129.32	4.21988e+06	3.90558e+06	3.55683e+06	5.91051e+06	0.842873	1.51335
P39023	60S ribosomal protein L3 OS=Homo sapiens OX=9606 GN=RPL3 PE=1 SV=2	0	66.181	20	10.18	202.53	9.37859e+06	9.53298e+06	1.10716e+07	1.25887e+07	1.18052	1.32055
Q99700	Ataxin-2 OS=Homo sapiens OX=9606 GN=ATXN2 PE=1 SV=2	0	66.129	19	9.57	76.86	827855	917186	519093	653438	0.627033	0.712437
P53621	Coatomer subunit alpha OS=Homo sapiens OX=9606 GN=COPA PE=1 SV=2	0	66.088	19	7.66	107.19	1.60747e+06	1.30463e+06	1.4709e+06	1.16826e+06	0.915038	0.895473
Q14258	E3 ubiquitin/ISG15 ligase TRIM25 OS=Homo sapiens OX=9606 GN=TRIM25 PE=1 SV=2	0	65.943	15	8.09	151.81	1.30131e+06	3.50319e+06	749794	1.74964e+06	0.576184	0.499443
Q13347	Eukaryotic translation initiation factor 3 subunit I OS=Homo sapiens OX=9606 GN=EIF3I PE=1 SV=1	0	65.806	13	5.64	122.56	3.51769e+06	1.28663e+06	1.41923e+07	1.97918e+07	4.03454	15.3827
Q96AE4	Far upstream element-binding protein 1 OS=Homo sapiens OX=9606 GN=FUBP1 PE=1 SV=3	0	65.744	16	7.61	143.92	3.25394e+06	4.32334e+06	2.61346e+06	1.31192e+06	0.803169	0.303451
Q9UPN3	Microtubule-actin cross-linking factor 1, isoforms 1/2/3/5 OS=Homo sapiens OX=9606 GN=MACF1 PE=1 SV=4	0	65.706	22	5.39	70.86	497322	449919	329440	218634	0.662428	0.48594
Q15648	Mediator of RNA polymerase II transcription subunit 1 OS=Homo sapiens OX=9606 GN=MED1 PE=1 SV=4	0	65.669	16	8.73	76.86	787086	1.64115e+06	294568	352183	0.374251	0.214595
Q5VT52	Regulation of nuclear pre-mRNA domain-containing protein 2 OS=Homo sapiens OX=9606 GN=RPRD2 PE=1 SV=1	0	65.642	19	7.42	61.65	989718	2.10973e+06	221767	296213	0.224071	0.140403
Q9UQ80	Proliferation-associated protein 2G4 OS=Homo sapiens OX=9606 GN=PA2G4 PE=1 SV=3	0	65.538	17	6.55	166.3	1.149e+07	3.63705e+06	1.18796e+07	5.06513e+06	1.03391	1.39265
P51532	Transcription activator BRG1 OS=Homo sapiens OX=9606 GN=SMARCA4 PE=1 SV=2	0	65.492	12	7.88	87.54	1.53115e+06	2.53705e+06	835945	1.20717e+06	0.545961	0.475815
P62241	40S ribosomal protein S8 OS=Homo sapiens OX=9606 GN=RPS8 PE=1 SV=2	0	65.472	12	10.32	238.33	7.65372e+06	8.27678e+06	9.62639e+06	1.17572e+07	1.25774	1.42051
Q9NVM9	Integrator complex subunit 13 OS=Homo sapiens OX=9606 GN=INTS13 PE=1 SV=2	0	65.398	17	6.7	88.94	1.29541e+06	3.50197e+06	491578	699317	0.379478	0.199692
Q93008	Probable ubiquitin carboxyl-terminal hydrolase FAF-X OS=Homo sapiens OX=9606 GN=USP9X PE=1 SV=3	0	65.289	20	5.8	93.86	1.06374e+06	567645	1.10508e+06	567297	1.03886	0.999386
P35637	RNA-binding protein FUS OS=Homo sapiens OX=9606 GN=FUS PE=1 SV=1	0	65.233	7	9.36	94.29	518040	2.84645e+06	366755	4.29722e+06	0.707968	1.50967
Q03468	DNA excision repair protein ERCC-6 OS=Homo sapiens OX=9606 GN=ERCC6 PE=1 SV=1	0	65.208	15	8.09	69.33	486082	1.08722e+06	669117	911831	1.37655	0.838685
Q96QC0	Serine/threonine-protein phosphatase 1 regulatory subunit 10 OS=Homo sapiens OX=9606 GN=PPP1R10 PE=1 SV=1	0	65.188	19	9.17	51.26	1.24683e+06	3.16844e+06	416658	747247	0.334174	0.235841
Q96I25	Splicing factor 45 OS=Homo sapiens OX=9606 GN=RBM17 PE=1 SV=1	0	65.024	14	5.97	106.91	2.60886e+06	6.03701e+06	1.46143e+06	2.3845e+06	0.56018	0.394981
P82094	TATA element modulatory factor OS=Homo sapiens OX=9606 GN=TMF1 PE=1 SV=2	0	65.004	20	4.92	73.32	751837	880283	295607	109919	0.39318	0.124868
O60271	C-Jun-amino-terminal kinase-interacting protein 4 OS=Homo sapiens OX=9606 GN=SPAG9 PE=1 SV=4	0	64.956	20	5.15	143.69	1.80474e+06	1.91415e+06	847731	321575	0.469726	0.167999
Q8WUF5	RelA-associated inhibitor OS=Homo sapiens OX=9606 GN=PPP1R13L PE=1 SV=4	0	64.728	18	6.81	65.33	769263	1.11461e+06	463495	223734	0.602518	0.200728
P04083	Annexin A1 OS=Homo sapiens OX=9606 GN=ANXA1 PE=1 SV=2	0	64.691	13	7.02	185.13	1.8193e+07	2.25575e+07	1.28473e+07	3.08596e+06	0.706167	0.136804
P51991	Heterogeneous nuclear ribonucleoprotein A3 OS=Homo sapiens OX=9606 GN=HNRNPA3 PE=1 SV=2	0	64.493	11	9.01	167.64	1.78704e+06	3.88244e+06	1.45873e+06	3.3091e+06	0.816282	0.852325
P54132	Bloom syndrome protein OS=Homo sapiens OX=9606 GN=BLM PE=1 SV=1	0	64.472	19	7.49	51.66	670318	1.68976e+06	727398	1.14497e+06	1.08515	0.677594
Q5F1R6	DnaJ homolog subfamily C member 21 OS=Homo sapiens OX=9606 GN=DNAJC21 PE=1 SV=2	0	64.469	17	5.47	117.91	698015	1.14182e+06	613705	445814	0.879215	0.39044
Q9P2J5	Leucine--tRNA ligase, cytoplasmic OS=Homo sapiens OX=9606 GN=LARS1 PE=1 SV=2	0	64.457	20	7.3	56.39	1.10634e+06	995832	1.00599e+06	1.07652e+06	0.909297	1.08103
P16435	NADPH--cytochrome P450 reductase OS=Homo sapiens OX=9606 GN=POR PE=1 SV=2	0	64.376	19	5.58	111.49	5.17993e+06	830359	5.9935e+06	783485	1.15706	0.94355
P09914	Interferon-induced protein with tetratricopeptide repeats 1 OS=Homo sapiens OX=9606 GN=IFIT1 PE=1 SV=2	0	64.261	13	7.2	211.4	4.20641e+06	2.6478e+06	4.0784e+06	2.39919e+06	0.969569	0.906105
Q14692	Ribosome biogenesis protein BMS1 homolog OS=Homo sapiens OX=9606 GN=BMS1 PE=1 SV=1	0	64.164	20	6.44	58.91	1.03149e+06	799356	1.49286e+06	890042	1.44729	1.11345
Q14677	Clathrin interactor 1 OS=Homo sapiens OX=9606 GN=CLINT1 PE=1 SV=1	0	64.023	15	6.42	112.1	1.55399e+06	2.51083e+06	690852	1.34071e+06	0.444566	0.533974
Q15397	Pumilio homolog 3 OS=Homo sapiens OX=9606 GN=PUM3 PE=1 SV=3	0	63.953	17	9.64	111.41	1.27839e+06	575605	3.53418e+06	1.74877e+06	2.76456	3.03814
Q8IX12	Cell division cycle and apoptosis regulator protein 1 OS=Homo sapiens OX=9606 GN=CCAR1 PE=1 SV=2	0	63.825	19	5.76	83.02	3.33669e+06	7.26193e+06	1.4201e+06	1.27547e+06	0.4256	0.175638
P68104	Elongation factor 1-alpha 1 OS=Homo sapiens OX=9606 GN=EEF1A1 PE=1 SV=1	0	63.774	13	9.01	411.4	1.69663e+08	1.1244e+08	1.82934e+08	9.24151e+07	1.07822	0.821907
P49748	Very long-chain specific acyl-CoA dehydrogenase, mitochondrial OS=Homo sapiens OX=9606 GN=ACADVL PE=1 SV=1	0	63.483	19	8.75	84.18	3.17836e+06	998452	3.54727e+06	1.57762e+06	1.11607	1.58007
P49915	GMP synthase [glutamine-hydrolyzing] OS=Homo sapiens OX=9606 GN=GMPS PE=1 SV=1	0	63.228	16	6.87	145.3	3.746e+06	3.14942e+06	4.27964e+06	1.19811e+06	1.14246	0.380422
P12814	Alpha-actinin-1 OS=Homo sapiens OX=9606 GN=ACTN1 PE=1 SV=2	0	63.128	8	5.41	104.05	1.74747e+06	488518	1.68128e+06	1.01514e+06	0.962124	2.07799
Q15811	Intersectin-1 OS=Homo sapiens OX=9606 GN=ITSN1 PE=1 SV=3	0	62.975	17	7.77	56.52	596518	863201	251296	265693	0.421271	0.3078
Q5UIP0	Telomere-associated protein RIF1 OS=Homo sapiens OX=9606 GN=RIF1 PE=1 SV=2	0	62.888	20	5.52	55.76	864226	670381	448249	279417	0.518671	0.416803
P11388	DNA topoisomerase 2-alpha OS=Homo sapiens OX=9606 GN=TOP2A PE=1 SV=3	0	62.859	12	8.72	86.93	820033	764386	891557	971316	1.08722	1.27071
Q9Y3F4	Serine-threonine kinase receptor-associated protein OS=Homo sapiens OX=9606 GN=STRAP PE=1 SV=1	0	62.822	14	5.12	195.38	5.53302e+06	4.74482e+06	5.23639e+06	2.51735e+06	0.94639	0.530546
O95340	Bifunctional 3'-phosphoadenosine 5'-phosphosulfate synthase 2 OS=Homo sapiens OX=9606 GN=PAPSS2 PE=1 SV=2	0	62.634	17	8.03	115.78	2.01639e+06	1.33725e+06	1.78801e+06	1.16438e+06	0.886738	0.870724
P49916	DNA ligase 3 OS=Homo sapiens OX=9606 GN=LIG3 PE=1 SV=2	0	62.446	20	9.01	62.28	466865	1.30132e+06	628795	1.73597e+06	1.34684	1.33401
P63104	14-3-3 protein zeta/delta OS=Homo sapiens OX=9606 GN=YWHAZ PE=1 SV=1	0	62.231	6	4.79	139	1.43544e+07	1.61209e+06	1.5962e+07	1.33991e+06	1.11199	0.831167
Q9BUF5	Tubulin beta-6 chain OS=Homo sapiens OX=9606 GN=TUBB6 PE=1 SV=1	0	62.091	4	4.88	283.96	487325	442370	546770	591647	1.12198	1.33745
P00338	L-lactate dehydrogenase A chain OS=Homo sapiens OX=9606 GN=LDHA PE=1 SV=2	0	62.05	11	8.27	178.7	5.70392e+07	4.35373e+06	6.90013e+07	3.8763e+06	1.20972	0.890339
Q13619	Cullin-4A OS=Homo sapiens OX=9606 GN=CUL4A PE=1 SV=3	0	61.979	14	8.13	167.37	2.08099e+06	1.75583e+06	1.36259e+06	914861	0.654777	0.521042
Q14103	Heterogeneous nuclear ribonucleoprotein D0 OS=Homo sapiens OX=9606 GN=HNRNPD PE=1 SV=1	0	61.979	9	7.81	159.61	2.4685e+06	1.84742e+06	2.72956e+06	2.65838e+06	1.10576	1.43897
P33991	DNA replication licensing factor MCM4 OS=Homo sapiens OX=9606 GN=MCM4 PE=1 SV=5	0	61.976	17	6.74	158.54	2.45694e+06	2.03161e+06	1.99188e+06	1.61344e+06	0.810714	0.794167
P49454	Centromere protein F OS=Homo sapiens OX=9606 GN=CENPF PE=1 SV=3	0	61.759	22	5.1	28.65	92148.2	295765	50943.4	20256.5	0.552842	0.0684885
O94979	Protein transport protein Sec31A OS=Homo sapiens OX=9606 GN=SEC31A PE=1 SV=3	0	61.651	15	6.89	120.99	2.84096e+06	1.06675e+06	2.51988e+06	544751	0.88698	0.510663
Q6P1N0	Coiled-coil and C2 domain-containing protein 1A OS=Homo sapiens OX=9606 GN=CC2D1A PE=1 SV=1	0	61.646	16	8.09	79.68	929327	1.08039e+06	383668	221034	0.412846	0.204588
P62701	40S ribosomal protein S4, X isoform OS=Homo sapiens OX=9606 GN=RPS4X PE=1 SV=2	0	61.595	15	10.15	286.69	2.27363e+07	2.08675e+07	2.38991e+07	3.40473e+07	1.05114	1.63159
Q68D10	Protein SPT2 homolog OS=Homo sapiens OX=9606 GN=SPTY2D1 PE=1 SV=3	0	61.591	18	9.79	101.58	1.06775e+06	2.16517e+06	1.41348e+06	2.58186e+06	1.32379	1.19245
Q9H6T3	RNA polymerase II-associated protein 3 OS=Homo sapiens OX=9606 GN=RPAP3 PE=1 SV=2	0	61.54	17	6.84	97.4	1.04362e+06	2.06914e+06	512438	1.1965e+06	0.491021	0.578262
Q9HCE1	Helicase MOV-10 OS=Homo sapiens OX=9606 GN=MOV10 PE=1 SV=2	0	61.429	20	8.82	95.34	632146	969280	568014	2.26412e+06	0.898548	2.33587
Q9Y4G6	Talin-2 OS=Homo sapiens OX=9606 GN=TLN2 PE=1 SV=4	0	61.403	6	5.57	165.9	109809	43073.4	57178.6	24464.6	0.52071	0.567975
Q13439	Golgin subfamily A member 4 OS=Homo sapiens OX=9606 GN=GOLGA4 PE=1 SV=1	0	61.372	20	5.39	42.99	644230	636790	220340	158030	0.342021	0.248166
Q86VP6	Cullin-associated NEDD8-dissociated protein 1 OS=Homo sapiens OX=9606 GN=CAND1 PE=1 SV=2	0	61.36	19	5.78	101.47	4.69092e+06	739956	5.65241e+06	855764	1.20497	1.15651
O43172	U4/U6 small nuclear ribonucleoprotein Prp4 OS=Homo sapiens OX=9606 GN=PRPF4 PE=1 SV=2	0	61.316	17	7.42	77.2	1.20388e+06	1.93144e+06	1.03303e+06	1.47068e+06	0.858087	0.761442
Q8N7H5	RNA polymerase II-associated factor 1 homolog OS=Homo sapiens OX=9606 GN=PAF1 PE=1 SV=2	0	61.302	14	4.63	83.19	1.07904e+06	2.4668e+06	508448	714788	0.471205	0.289764
Q99848	Probable rRNA-processing protein EBP2 OS=Homo sapiens OX=9606 GN=EBNA1BP2 PE=1 SV=2	0	61.275	16	10.1	188.99	2.63212e+06	1.32464e+06	5.21201e+06	4.01863e+06	1.98015	3.03374
Q14320	Protein FAM50A OS=Homo sapiens OX=9606 GN=FAM50A PE=1 SV=2	0	61.168	14	6.83	148.32	2.36981e+06	5.55509e+06	1.6077e+06	1.92328e+06	0.67841	0.346219
Q9BY44	Eukaryotic translation initiation factor 2A OS=Homo sapiens OX=9606 GN=EIF2A PE=1 SV=3	0	61.158	14	8.87	94.72	1.25187e+06	1.85859e+06	1.05366e+06	1.46268e+06	0.841668	0.786984
P54577	Tyrosine--tRNA ligase, cytoplasmic OS=Homo sapiens OX=9606 GN=YARS1 PE=1 SV=4	0	60.946	19	7.05	147.95	3.99373e+06	1.56868e+06	4.07929e+06	1.50418e+06	1.02142	0.958879
P22102	Trifunctional purine biosynthetic protein adenosine-3 OS=Homo sapiens OX=9606 GN=GART PE=1 SV=1	0	60.942	19	6.7	189.67	7.94211e+06	6.11014e+06	7.99455e+06	5.23987e+06	1.0066	0.857569
Q9UHB9	Signal recognition particle subunit SRP68 OS=Homo sapiens OX=9606 GN=SRP68 PE=1 SV=2	0	60.444	17	8.56	186.82	3.42901e+06	1.86412e+06	3.56987e+06	1.3347e+06	1.04108	0.715996
P20810	Calpastatin OS=Homo sapiens OX=9606 GN=CAST PE=1 SV=4	0	60.317	14	5.07	138.04	1.77476e+06	1.64037e+06	1.41396e+06	190673	0.796709	0.116238
Q5JTH9	RRP12-like protein OS=Homo sapiens OX=9606 GN=RRP12 PE=1 SV=2	0	60.235	16	8.75	106.92	611339	393216	2.23717e+06	2.85575e+06	3.65946	7.26254
P50991	T-complex protein 1 subunit delta OS=Homo sapiens OX=9606 GN=CCT4 PE=1 SV=4	0	60.192	16	7.83	112.18	1.04771e+07	3.65784e+06	1.17546e+07	3.02368e+06	1.12192	0.826629
P31946	14-3-3 protein beta/alpha OS=Homo sapiens OX=9606 GN=YWHAB PE=1 SV=3	0	60.154	3	4.83	115.38	5.38899e+06	528572	5.49595e+06	432363	1.01985	0.817982
O60716	Catenin delta-1 OS=Homo sapiens OX=9606 GN=CTNND1 PE=1 SV=1	0	60.148	17	6.23	104.78	868028	2.24248e+06	655952	438480	0.75568	0.195533
P29692	Elongation factor 1-delta OS=Homo sapiens OX=9606 GN=EEF1D PE=1 SV=5	0	60.117	9	5.01	167.06	5.80125e+06	1.86153e+06	5.80028e+06	926097	0.999832	0.497491
P62258	14-3-3 protein epsilon OS=Homo sapiens OX=9606 GN=YWHAE PE=1 SV=1	0	60.029	11	4.74	122.28	2.64071e+07	3.8424e+06	2.92703e+07	2.84979e+06	1.10843	0.741669
P07237	Protein disulfide-isomerase OS=Homo sapiens OX=9606 GN=P4HB PE=1 SV=3	0	59.941	16	4.87	70.65	5.8505e+06	317071	6.17987e+06	315938	1.0563	0.996427
P41252	Isoleucine--tRNA ligase, cytoplasmic OS=Homo sapiens OX=9606 GN=IARS1 PE=1 SV=2	0	59.924	19	6.15	70.86	2.31862e+06	1.75767e+06	1.7278e+06	2.26217e+06	0.745185	1.28703
Q9UHB7	AF4/FMR2 family member 4 OS=Homo sapiens OX=9606 GN=AFF4 PE=1 SV=1	0	59.852	17	9.31	61.43	8.70039e+06	4.32419e+06	1.0468e+07	3.41157e+06	1.20316	0.788949
P46063	ATP-dependent DNA helicase Q1 OS=Homo sapiens OX=9606 GN=RECQL PE=1 SV=3	0	59.775	12	7.88	93.75	680734	1.93286e+06	542311	860779	0.796655	0.44534
Q8N1G2	Cap-specific mRNA (nucleoside-2'-O-)-methyltransferase 1 OS=Homo sapiens OX=9606 GN=CMTR1 PE=1 SV=1	0	59.509	17	7.05	88.77	1.04844e+06	3.16361e+06	660444	1.38942e+06	0.629933	0.439186
P23193	Transcription elongation factor A protein 1 OS=Homo sapiens OX=9606 GN=TCEA1 PE=1 SV=2	0	59.438	15	8.38	116.74	1.81695e+06	2.2103e+06	1.89002e+06	955134	1.04022	0.432128
Q99832	T-complex protein 1 subunit eta OS=Homo sapiens OX=9606 GN=CCT7 PE=1 SV=2	0	59.363	15	7.65	164.6	1.0446e+07	3.57602e+06	1.08838e+07	2.28669e+06	1.04191	0.639451
Q06210	Glutamine--fructose-6-phosphate aminotransferase [isomerizing] 1 OS=Homo sapiens OX=9606 GN=GFPT1 PE=1 SV=3	0	59.27	14	7.11	95.46	1.66716e+06	1.72513e+06	1.45483e+06	1.46352e+06	0.872638	0.848354
Q86YP4	Transcriptional repressor p66-alpha OS=Homo sapiens OX=9606 GN=GATAD2A PE=1 SV=1	0	59.096	15	9.94	102.88	2.54749e+06	3.21547e+06	1.14174e+06	579538	0.448181	0.180234
Q07866	Kinesin light chain 1 OS=Homo sapiens OX=9606 GN=KLC1 PE=1 SV=2	0	59.078	13	6.2	85.12	1.7038e+06	1.42797e+06	1.18145e+06	441392	0.69342	0.309104
Q13200	26S proteasome non-ATPase regulatory subunit 2 OS=Homo sapiens OX=9606 GN=PSMD2 PE=1 SV=3	0	59.048	14	5.2	143.79	3.80313e+06	1.73717e+06	3.7926e+06	1.16305e+06	0.997231	0.669507
P49750	YLP motif-containing protein 1 OS=Homo sapiens OX=9606 GN=YLPM1 PE=1 SV=4	0	58.761	18	6.55	70.58	1.32586e+06	2.67334e+06	421256	753449	0.317723	0.281838
Q8IY37	Probable ATP-dependent RNA helicase DHX37 OS=Homo sapiens OX=9606 GN=DHX37 PE=1 SV=1	0	58.368	18	8.1	124.16	527311	804118	722283	1.08281e+06	1.36975	1.34658
Q53SF7	Cordon-bleu protein-like 1 OS=Homo sapiens OX=9606 GN=COBLL1 PE=1 SV=3	0	58.273	18	6.58	37.58	579375	860612	160698	105736	0.277365	0.122862
Q8TCG1	Protein CIP2A OS=Homo sapiens OX=9606 GN=CIP2A PE=1 SV=2	0	58.186	19	6.23	114.93	1.49729e+06	1.80347e+06	1.18121e+06	910586	0.788895	0.504908
Q16543	Hsp90 co-chaperone Cdc37 OS=Homo sapiens OX=9606 GN=CDC37 PE=1 SV=1	0	58.182	13	5.25	141.85	3.80319e+06	2.32378e+06	4.20457e+06	625088	1.10554	0.268996
Q9NQZ2	Something about silencing protein 10 OS=Homo sapiens OX=9606 GN=UTP3 PE=1 SV=1	0	58.169	12	5.62	120.23	1.46721e+06	2.54845e+06	3.06243e+06	3.6172e+06	2.08725	1.41937
P60174	Triosephosphate isomerase OS=Homo sapiens OX=9606 GN=TPI1 PE=1 SV=3	0	58.127	12	5.92	135.63	2.96959e+07	1.52321e+06	3.4527e+07	1.30513e+06	1.16269	0.85683
Q9Y266	Nuclear migration protein nudC OS=Homo sapiens OX=9606 GN=NUDC PE=1 SV=1	0	58.045	16	5.38	159.03	4.74758e+06	3.65568e+06	3.80845e+06	656629	0.802187	0.179619
P18583	Protein SON OS=Homo sapiens OX=9606 GN=SON PE=1 SV=4	0	57.943	18	5.64	73.05	3.6214e+06	4.66639e+06	2.0205e+06	2.00437e+06	0.557933	0.429534
Q562R1	Beta-actin-like protein 2 OS=Homo sapiens OX=9606 GN=ACTBL2 PE=1 SV=2	0	57.922	1	5.59	286.57	132858	631206	58776.7	2.19489e+06	0.442402	3.4773
Q8NI35	InaD-like protein OS=Homo sapiens OX=9606 GN=PATJ PE=1 SV=3	0	57.856	15	4.94	58.91	542549	753321	134766	94077	0.248395	0.124883
Q7Z794	Keratin, type II cytoskeletal 1b OS=Homo sapiens OX=9606 GN=KRT77 PE=1 SV=3	0	57.818	11	5.99	172.91	449950	212859	382430	153805	0.849938	0.722568
P61254	60S ribosomal protein L26 OS=Homo sapiens OX=9606 GN=RPL26 PE=1 SV=1	0	57.809	15	10.55	259.78	1.3884e+07	8.49085e+06	1.32735e+07	8.3457e+06	0.956029	0.982906
Q86XL3	Ankyrin repeat and LEM domain-containing protein 2 OS=Homo sapiens OX=9606 GN=ANKLE2 PE=1 SV=4	0	57.714	19	7.09	56.05	499726	488182	384063	345725	0.768546	0.708189
Q9ULV4	Coronin-1C OS=Homo sapiens OX=9606 GN=CORO1C PE=1 SV=1	0	57.68	13	7.08	170.59	2.0966e+06	4.40613e+06	1.11516e+06	8.51562e+06	0.531891	1.93267
P11413	Glucose-6-phosphate 1-dehydrogenase OS=Homo sapiens OX=9606 GN=G6PD PE=1 SV=4	0	57.679	16	6.84	145.86	8.23096e+06	5.3772e+06	7.20564e+06	1.30404e+06	0.875431	0.242513
Q8WU90	Zinc finger CCCH domain-containing protein 15 OS=Homo sapiens OX=9606 GN=ZC3H15 PE=1 SV=1	0	57.602	16	5.31	97.67	1.22319e+06	1.23895e+06	1.00442e+06	771362	0.821144	0.622592
P23526	Adenosylhomocysteinase OS=Homo sapiens OX=9606 GN=AHCY PE=1 SV=4	0	57.561	14	6.34	97.07	5.85474e+06	1.25328e+06	5.83885e+06	951444	0.997286	0.759162
P78316	Nucleolar protein 14 OS=Homo sapiens OX=9606 GN=NOP14 PE=1 SV=3	0	57.483	19	7.58	78.09	628607	543335	1.39402e+06	1.09103e+06	2.21762	2.00803
P53618	Coatomer subunit beta OS=Homo sapiens OX=9606 GN=COPB1 PE=1 SV=3	0	56.987	13	6.05	175.97	1.81788e+06	1.39567e+06	1.57138e+06	1.25048e+06	0.864403	0.895973
Q01546	Keratin, type II cytoskeletal 2 oral OS=Homo sapiens OX=9606 GN=KRT76 PE=1 SV=2	0	56.898	3	8.12	331.33	143663	180148	453776	266428	3.15861	1.47894
O15371	Eukaryotic translation initiation factor 3 subunit D OS=Homo sapiens OX=9606 GN=EIF3D PE=1 SV=1	0	56.818	14	6.05	149.38	2.07597e+06	1.67623e+06	2.26723e+06	2.08906e+06	1.09213	1.24629
Q32MZ4	Leucine-rich repeat flightless-interacting protein 1 OS=Homo sapiens OX=9606 GN=LRRFIP1 PE=1 SV=2	0	56.813	14	4.65	133.38	947941	1.09549e+06	530943	283738	0.560102	0.259006
P30419	Glycylpeptide N-tetradecanoyltransferase 1 OS=Homo sapiens OX=9606 GN=NMT1 PE=1 SV=2	0	56.758	12	7.8	169.65	1.28625e+06	1.15423e+06	1.14809e+06	446665	0.89259	0.386981
O15355	Protein phosphatase 1G OS=Homo sapiens OX=9606 GN=PPM1G PE=1 SV=1	0	56.668	13	4.36	133.13	2.4096e+06	2.50184e+06	2.34159e+06	687981	0.971777	0.27499
Q8WXI9	Transcriptional repressor p66-beta OS=Homo sapiens OX=9606 GN=GATAD2B PE=1 SV=1	0	56.572	14	9.7	70.24	1.19546e+06	1.95782e+06	463420	278723	0.387648	0.142364
P22314	Ubiquitin-like modifier-activating enzyme 1 OS=Homo sapiens OX=9606 GN=UBA1 PE=1 SV=3	0	56.448	14	5.76	101.21	7.18268e+06	1.16669e+06	8.36481e+06	936506	1.16458	0.802706
P49736	DNA replication licensing factor MCM2 OS=Homo sapiens OX=9606 GN=MCM2 PE=1 SV=4	0	56.429	14	5.52	77.04	2.32563e+06	747615	2.57185e+06	854112	1.10587	1.14245
P47897	Glutamine--tRNA ligase OS=Homo sapiens OX=9606 GN=QARS1 PE=1 SV=1	0	56.412	17	7.15	117.58	2.36391e+06	1.32431e+06	2.30948e+06	1.60113e+06	0.976972	1.20903
P56192	Methionine--tRNA ligase, cytoplasmic OS=Homo sapiens OX=9606 GN=MARS1 PE=1 SV=2	0	56.323	16	6.16	130.64	2.18647e+06	1.60041e+06	1.83256e+06	1.63022e+06	0.838137	1.01863
O94913	Pre-mRNA cleavage complex 2 protein Pcf11 OS=Homo sapiens OX=9606 GN=PCF11 PE=1 SV=3	0	56.217	19	8.48	41.32	763926	1.8824e+06	335318	614777	0.438941	0.326592
O43175	D-3-phosphoglycerate dehydrogenase OS=Homo sapiens OX=9606 GN=PHGDH PE=1 SV=4	0	56.122	14	6.71	235.4	1.41433e+07	5.9912e+06	1.50629e+07	5.41174e+06	1.06502	0.903282
P46100	Transcriptional regulator ATRX OS=Homo sapiens OX=9606 GN=ATRX PE=1 SV=5	0	56.082	18	6.58	51.87	307429	807883	143590	275341	0.467068	0.340819
Q15029	116 kDa U5 small nuclear ribonucleoprotein component OS=Homo sapiens OX=9606 GN=EFTUD2 PE=1 SV=1	0	56.071	17	5	89.72	2.32314e+06	4.90784e+06	2.01607e+06	2.18678e+06	0.867823	0.445569
P51114	Fragile X mental retardation syndrome-related protein 1 OS=Homo sapiens OX=9606 GN=FXR1 PE=1 SV=3	0	56.065	11	6.15	109.37	1.28247e+06	3.80765e+06	992128	7.09307e+06	0.773606	1.86285
Q8TDD1	ATP-dependent RNA helicase DDX54 OS=Homo sapiens OX=9606 GN=DDX54 PE=1 SV=2	0	55.995	19	10.02	93.35	674897	689428	1.41564e+06	1.75106e+06	2.09756	2.53987
P04843	Dolichyl-diphosphooligosaccharide--protein glycosyltransferase subunit 1 OS=Homo sapiens OX=9606 GN=RPN1 PE=1 SV=1	0	55.921	15	6.38	111.02	3.13804e+06	1.03131e+06	2.95018e+06	906237	0.940134	0.878726
Q9BY89	Uncharacterized protein KIAA1671 OS=Homo sapiens OX=9606 GN=KIAA1671 PE=1 SV=2	0	55.789	20	8.47	37.1	602115	659773	319199	270450	0.530131	0.409914
P36776	Lon protease homolog, mitochondrial OS=Homo sapiens OX=9606 GN=LONP1 PE=1 SV=2	0	55.681	18	6.39	105.03	3.56213e+06	1.65727e+06	4.23973e+06	1.97915e+06	1.19022	1.19422
O60524	Nuclear export mediator factor NEMF OS=Homo sapiens OX=9606 GN=NEMF PE=1 SV=4	0	55.408	16	6.35	99.27	659380	922430	968861	1.50176e+06	1.46935	1.62804
Q9Y4I1	Unconventional myosin-Va OS=Homo sapiens OX=9606 GN=MYO5A PE=1 SV=2	0	55.353	16	8.48	65.58	21985.3	508384	12590.8	1.92227e+06	0.572689	3.78113
P38159	RNA-binding motif protein, X chromosome OS=Homo sapiens OX=9606 GN=RBMX PE=1 SV=3	0	55.336	8	10.05	107.02	2.00375e+06	7.4362e+06	1.56738e+06	8.10304e+06	0.782223	1.08967
Q9Y4E1	WASH complex subunit 2C OS=Homo sapiens OX=9606 GN=WASHC2C PE=1 SV=4	0	55.336	2	4.79	63.23					#VALUE!	#VALUE!
P05141	ADP/ATP translocase 2 OS=Homo sapiens OX=9606 GN=SLC25A5 PE=1 SV=7	0	55.222	3	9.69	185.75	1.03891e+06	896030	852441	811486	0.820515	0.905645
Q8IVT2	Mitotic interactor and substrate of PLK1 OS=Homo sapiens OX=9606 GN=MISP PE=1 SV=1	0	55.101	16	6.83	154.12	2.21908e+06	2.30585e+06	1.43839e+06	1.35478e+06	0.648191	0.58754
Q8NI36	WD repeat-containing protein 36 OS=Homo sapiens OX=9606 GN=WDR36 PE=1 SV=1	0	55.013	16	7.53	72.86	365340	614172	396918	448524	1.08643	0.730291
Q5VT06	Centrosome-associated protein 350 OS=Homo sapiens OX=9606 GN=CEP350 PE=1 SV=1	0	54.911	19	6.33	25.91	149840	189869	52053	63105.4	0.347392	0.332362
Q641Q2	WASH complex subunit 2A OS=Homo sapiens OX=9606 GN=WASHC2A PE=1 SV=3	0	54.778	2	4.81	59.63	500082	907745	109315	43555.6	0.218594	0.0479822
P63244	Receptor of activated protein C kinase 1 OS=Homo sapiens OX=9606 GN=RACK1 PE=1 SV=3	0	54.565	15	7.69	151.8	7.77483e+06	5.50719e+06	6.72581e+06	4.70017e+06	0.865076	0.853461
Q5JSZ5	Protein PRRC2B OS=Homo sapiens OX=9606 GN=PRRC2B PE=1 SV=2	0	54.44	15	8.34	82.3	300000	641329	877411	1.50851e+06	2.92471	2.35217
P52948	Nuclear pore complex protein Nup98-Nup96 OS=Homo sapiens OX=9606 GN=NUP98 PE=1 SV=4	0	54.42	19	6.4	95.92	1.39413e+06	1.34078e+06	922431	343917	0.661654	0.256506
Q96KR1	Zinc finger RNA-binding protein OS=Homo sapiens OX=9606 GN=ZFR PE=1 SV=2	0	54.333	15	9.04	88.7	1.40923e+06	1.23769e+06	1.69068e+06	1.27464e+06	1.19972	1.02985
Q9NSV4	Protein diaphanous homolog 3 OS=Homo sapiens OX=9606 GN=DIAPH3 PE=1 SV=4	0	54.325	18	7.03	51.88	436795	646272	328323	253604	0.751663	0.39241
Q8IZH2	5'-3' exoribonuclease 1 OS=Homo sapiens OX=9606 GN=XRN1 PE=1 SV=1	0	54.296	17	7.21	39.79	358962	786652	133559	362386	0.37207	0.460669
P51116	Fragile X mental retardation syndrome-related protein 2 OS=Homo sapiens OX=9606 GN=FXR2 PE=1 SV=2	0	54.283	11	6.23	107.05	248368	811143	231823	1.81373e+06	0.933387	2.23602
O60664	Perilipin-3 OS=Homo sapiens OX=9606 GN=PLIN3 PE=1 SV=3	0	54.17	11	5.44	119.74	2.50032e+06	1.32574e+06	2.23194e+06	298558	0.892664	0.2252
Q9NY93	Probable ATP-dependent RNA helicase DDX56 OS=Homo sapiens OX=9606 GN=DDX56 PE=1 SV=1	0	54.156	14	9.26	96.42	1.12608e+06	486009	1.87215e+06	798975	1.66255	1.64395
O60749	Sorting nexin-2 OS=Homo sapiens OX=9606 GN=SNX2 PE=1 SV=2	0	54.151	12	5.12	95.38	1.39352e+06	938547	1.24354e+06	451870	0.89237	0.481457
Q9H7E2	Tudor domain-containing protein 3 OS=Homo sapiens OX=9606 GN=TDRD3 PE=1 SV=1	0	54.148	17	9.23	89.89	388197	1.04427e+06	404128	1.13283e+06	1.04104	1.08481
Q9Y2X3	Nucleolar protein 58 OS=Homo sapiens OX=9606 GN=NOP58 PE=1 SV=1	0	54.111	13	8.92	79.09	1.20581e+06	415749	1.51945e+06	516518	1.26011	1.24238
Q5QJE6	Deoxynucleotidyltransferase terminal-interacting protein 2 OS=Homo sapiens OX=9606 GN=DNTTIP2 PE=1 SV=2	0	54.061	14	6.16	92.28	1.78577e+06	1.93256e+06	1.63501e+06	1.03008e+06	0.915575	0.533014
Q01813	ATP-dependent 6-phosphofructokinase, platelet type OS=Homo sapiens OX=9606 GN=PFKP PE=1 SV=2	0	54.031	12	7.55	76.77	2.73101e+06	1.35593e+06	2.51496e+06	1.05976e+06	0.920888	0.781575
P37837	Transaldolase OS=Homo sapiens OX=9606 GN=TALDO1 PE=1 SV=2	0	53.936	13	6.81	97.29	7.16353e+06	1.53163e+06	6.98781e+06	485129	0.97547	0.31674
P55786	Puromycin-sensitive aminopeptidase OS=Homo sapiens OX=9606 GN=NPEPPS PE=1 SV=2	0	53.859	16	5.72	44.1	2.13205e+06	674994	2.01912e+06	614575	0.947034	0.910491
Q86VM9	Zinc finger CCCH domain-containing protein 18 OS=Homo sapiens OX=9606 GN=ZC3H18 PE=1 SV=2	0	53.777	12	8.32	69.03	792136	1.91078e+06	962849	1.96032e+06	1.21551	1.02593
Q92817	Envoplakin OS=Homo sapiens OX=9606 GN=EVPL PE=1 SV=3	0	53.737	17	6.96	34.01	633402	711534	411789	300142	0.650122	0.421823
P55209	Nucleosome assembly protein 1-like 1 OS=Homo sapiens OX=9606 GN=NAP1L1 PE=1 SV=1	0	53.729	7	4.46	132	21044.1	13785.3	5061.88	11148.7	0.240537	0.808734
Q8IUD2	ELKS/Rab6-interacting/CAST family member 1 OS=Homo sapiens OX=9606 GN=ERC1 PE=1 SV=1	0	53.664	14	5.97	71.27	564672	589933	482761	128233	0.85494	0.21737
P06493	Cyclin-dependent kinase 1 OS=Homo sapiens OX=9606 GN=CDK1 PE=1 SV=3	0	53.661	12	8.4	203.23	6.28769e+06	5.93522e+06	6.42692e+06	3.94992e+06	1.02214	0.665505
P40227	T-complex protein 1 subunit zeta OS=Homo sapiens OX=9606 GN=CCT6A PE=1 SV=3	0	53.611	13	6.68	229.47	1.43506e+07	7.28122e+06	1.55911e+07	4.83884e+06	1.08644	0.664564
P12236	ADP/ATP translocase 3 OS=Homo sapiens OX=9606 GN=SLC25A6 PE=1 SV=4	0	53.599	4	9.74	236.83	3.29809e+07	2.09533e+07	2.92976e+07	1.43877e+07	0.888319	0.686657
P13984	General transcription factor IIF subunit 2 OS=Homo sapiens OX=9606 GN=GTF2F2 PE=1 SV=2	0	53.468	10	9.23	122.18	2.52226e+06	5.60286e+06	2.00561e+06	3.09904e+06	0.795166	0.553118
Q9BUQ8	Probable ATP-dependent RNA helicase DDX23 OS=Homo sapiens OX=9606 GN=DDX23 PE=1 SV=3	0	53.445	17	9.55	59.14	971143	3.32786e+06	620084	1.23543e+06	0.63851	0.371239
Q13442	28 kDa heat- and acid-stable phosphoprotein OS=Homo sapiens OX=9606 GN=PDAP1 PE=1 SV=1	0	53.275	12	8.87	101.14	1.07295e+06	1.2455e+06	979227	851410	0.91265	0.683587
Q16658	Fascin OS=Homo sapiens OX=9606 GN=FSCN1 PE=1 SV=3	0	53.168	14	7.24	136.28	7.02084e+06	2.95624e+06	7.0488e+06	4.33716e+06	1.00398	1.46712
P27348	14-3-3 protein theta OS=Homo sapiens OX=9606 GN=YWHAQ PE=1 SV=1	0	53.13	5	4.78	87.43	2.26235e+06	403790	2.40409e+06	394362	1.06265	0.976651
Q8NEY1	Neuron navigator 1 OS=Homo sapiens OX=9606 GN=NAV1 PE=1 SV=2	0	53.081	16	8.07	43.86	473761	716760	191858	153011	0.404968	0.213475
Q03252	Lamin-B2 OS=Homo sapiens OX=9606 GN=LMNB2 PE=1 SV=4	0	53.054	12	5.59	99.5	1.66954e+06	333782	1.60711e+06	365624	0.962606	1.09539
Q8WWY3	U4/U6 small nuclear ribonucleoprotein Prp31 OS=Homo sapiens OX=9606 GN=PRPF31 PE=1 SV=2	0	52.816	13	5.78	78.05	1.72996e+06	2.15819e+06	1.68032e+06	1.64398e+06	0.971305	0.76174
Q9H501	ESF1 homolog OS=Homo sapiens OX=9606 GN=ESF1 PE=1 SV=1	0	52.725	16	5.11	67.67	686187	568539	1.21266e+06	713161	1.76725	1.25438
O95782	AP-2 complex subunit alpha-1 OS=Homo sapiens OX=9606 GN=AP2A1 PE=1 SV=3	0	52.452	13	7.03	46.2	1.06169e+06	1.30114e+06	1.01345e+06	3.98817e+06	0.954563	3.06513
Q9Y3I0	RNA-splicing ligase RtcB homolog OS=Homo sapiens OX=9606 GN=RTCB PE=1 SV=1	0	52.439	13	7.23	122.76	2.01275e+06	2.09195e+06	1.94663e+06	2.10055e+06	0.967149	1.00411
P27824	Calnexin OS=Homo sapiens OX=9606 GN=CANX PE=1 SV=2	0	52.418	13	4.6	81	3.78336e+06	991170	3.73235e+06	880632	0.986515	0.888477
Q9NQX4	Unconventional myosin-Vc OS=Homo sapiens OX=9606 GN=MYO5C PE=1 SV=2	0	52.4	15	7.71	37.15	27935.8	254637	9457.65	1.2368e+06	0.33855	4.85708
Q14008	Cytoskeleton-associated protein 5 OS=Homo sapiens OX=9606 GN=CKAP5 PE=1 SV=3	0	52.283	17	7.8	73.23	1.03138e+06	485502	937815	361505	0.90928	0.7446
Q96T37	RNA-binding protein 15 OS=Homo sapiens OX=9606 GN=RBM15 PE=1 SV=2	0	52.253	13	10.08	117.77	1.24902e+06	1.62616e+06	1.04253e+06	1.24803e+06	0.834677	0.767469
Q13151	Heterogeneous nuclear ribonucleoprotein A0 OS=Homo sapiens OX=9606 GN=HNRNPA0 PE=1 SV=1	0	52.075	10	9.29	112.71	1.44524e+06	3.04034e+06	1.50383e+06	2.95776e+06	1.04054	0.972841
P04792	Heat shock protein beta-1 OS=Homo sapiens OX=9606 GN=HSPB1 PE=1 SV=2	0	51.92	13	6.4	156.68	1.12369e+07	2.62583e+06	1.05829e+07	2.96224e+06	0.941792	1.12812
O95831	Apoptosis-inducing factor 1, mitochondrial OS=Homo sapiens OX=9606 GN=AIFM1 PE=1 SV=1	0	51.896	13	8.95	104.84	2.63788e+06	1.11733e+06	2.41234e+06	1.36014e+06	0.914497	1.21731
P46060	Ran GTPase-activating protein 1 OS=Homo sapiens OX=9606 GN=RANGAP1 PE=1 SV=1	0	51.893	13	4.68	146.76	4.49253e+06	4.11241e+06	3.31958e+06	1.21625e+06	0.738909	0.295752
Q5T6F2	Ubiquitin-associated protein 2 OS=Homo sapiens OX=9606 GN=UBAP2 PE=1 SV=1	0	51.837	12	7.34	84.46	861307	1.25518e+06	289281	358585	0.335863	0.285685
P55809	Succinyl-CoA:3-ketoacid coenzyme A transferase 1, mitochondrial OS=Homo sapiens OX=9606 GN=OXCT1 PE=1 SV=1	0	51.821	10	7.46	87.52	4.55833e+06	431392	6.17789e+06	473568	1.3553	1.09777
Q9H0C8	Integrin-linked kinase-associated serine/threonine phosphatase 2C OS=Homo sapiens OX=9606 GN=ILKAP PE=1 SV=1	0	51.699	12	7.09	110.57	1.51412e+06	4.98485e+06	873829	1.61148e+06	0.577118	0.323275
P78318	Immunoglobulin-binding protein 1 OS=Homo sapiens OX=9606 GN=IGBP1 PE=1 SV=1	0	51.475	12	5.38	86.05	653631	1.37757e+06	358497	335369	0.54847	0.24345
Q9Y5M8	Signal recognition particle receptor subunit beta OS=Homo sapiens OX=9606 GN=SRPRB PE=1 SV=3	0	51.324	11	9.04	101.42	1.0366e+06	1.36924e+06	902050	656028	0.870201	0.479119
Q96A49	Synapse-associated protein 1 OS=Homo sapiens OX=9606 GN=SYAP1 PE=1 SV=1	0	51.202	14	4.53	107.32	637819	1.27418e+06	303175	94430.1	0.47533	0.0741106
Q9NUQ8	ATP-binding cassette sub-family F member 3 OS=Homo sapiens OX=9606 GN=ABCF3 PE=1 SV=2	0	51.164	14	6.34	74.33	714504	729379	437301	388225	0.612035	0.532268
Q14566	DNA replication licensing factor MCM6 OS=Homo sapiens OX=9606 GN=MCM6 PE=1 SV=1	0	51.163	15	5.41	174.87	3.13589e+06	2.52603e+06	3.23098e+06	2.08067e+06	1.03032	0.82369
Q7Z478	ATP-dependent RNA helicase DHX29 OS=Homo sapiens OX=9606 GN=DHX29 PE=1 SV=2	0	50.931	16	8.09	59.07	669647	702998	471719	639728	0.704428	0.91
Q8WW12	PEST proteolytic signal-containing nuclear protein OS=Homo sapiens OX=9606 GN=PCNP PE=1 SV=2	0	50.9	10	7.49	149.37	3.1543e+06	7.0603e+06	1.81744e+06	2.06384e+06	0.57618	0.292317
P20020	Plasma membrane calcium-transporting ATPase 1 OS=Homo sapiens OX=9606 GN=ATP2B1 PE=1 SV=4	0	50.661	7	5.91	98.56	1.23584e+06	839156	976621	704384	0.790247	0.839395
P12882	Myosin-1 OS=Homo sapiens OX=9606 GN=MYH1 PE=1 SV=3	0	50.579	6	5.74	25.68	14254.2		11903.2		0.835064	#VALUE!
Q9NZI8	Insulin-like growth factor 2 mRNA-binding protein 1 OS=Homo sapiens OX=9606 GN=IGF2BP1 PE=1 SV=2	0	50.541	10	9.2	142.94	1.12696e+06	1.87857e+06	1.3117e+06	2.66256e+06	1.16393	1.41734
P27708	CAD protein OS=Homo sapiens OX=9606 GN=CAD PE=1 SV=3	0	50.361	14	6.46	89.68	720264	826788	493955	836200	0.685796	1.01138
Q9HB71	Calcyclin-binding protein OS=Homo sapiens OX=9606 GN=CACYBP PE=1 SV=2	0	50.302	13	8.25	119.59	4.64011e+06	2.08102e+06	3.80159e+06	673689	0.819288	0.32373
Q9UBK8	Methionine synthase reductase OS=Homo sapiens OX=9606 GN=MTRR PE=1 SV=4	0	50.243	11	6.49	145.18	1.74512e+06	3.25043e+06	855171	443649	0.490034	0.136489
P38606	V-type proton ATPase catalytic subunit A OS=Homo sapiens OX=9606 GN=ATP6V1A PE=1 SV=2	0	50.19	12	5.52	121.53	2.91909e+06	4.13878e+06	1.83176e+06	908561	0.62751	0.219524
Q07955	Serine/arginine-rich splicing factor 1 OS=Homo sapiens OX=9606 GN=SRSF1 PE=1 SV=2	0	50.186	12	10.36	168.98	2.27958e+06	4.01622e+06	2.00712e+06	5.251e+06	0.880478	1.30745
Q92547	DNA topoisomerase 2-binding protein 1 OS=Homo sapiens OX=9606 GN=TOPBP1 PE=1 SV=3	0	50.052	17	6.96	48.9	518445	953738	400790	435383	0.773061	0.456501
P62263	40S ribosomal protein S14 OS=Homo sapiens OX=9606 GN=RPS14 PE=1 SV=3	0	50.01	8	10.05	163.85	5.56834e+06	5.3423e+06	5.75316e+06	5.12524e+06	1.03319	0.959369
P34932	Heat shock 70 kDa protein 4 OS=Homo sapiens OX=9606 GN=HSPA4 PE=1 SV=4	0	49.917	13	5.19	79.92	4.53083e+06	849238	4.91146e+06	505849	1.08401	0.595651
Q9NVU7	Protein SDA1 homolog OS=Homo sapiens OX=9606 GN=SDAD1 PE=1 SV=3	0	49.863	15	9.25	49.02	328200	181098	867622	1.03369e+06	2.64358	5.70789
Q15645	Pachytene checkpoint protein 2 homolog OS=Homo sapiens OX=9606 GN=TRIP13 PE=1 SV=2	0	49.703	13	6.09	136.25	8.75683e+06	6.71417e+06	1.07025e+07	1.06974e+07	1.22218	1.59326
P08133	Annexin A6 OS=Homo sapiens OX=9606 GN=ANXA6 PE=1 SV=3	0	49.64	16	5.6	52.84	3.50044e+06	489823	4.49377e+06	272190	1.28377	0.555692
Q01433	AMP deaminase 2 OS=Homo sapiens OX=9606 GN=AMPD2 PE=1 SV=2	0	49.579	15	6.93	66.02	1.49583e+06	1.95507e+06	1.0756e+06	716527	0.719068	0.366497
Q08945	FACT complex subunit SSRP1 OS=Homo sapiens OX=9606 GN=SSRP1 PE=1 SV=1	0	49.564	13	6.87	41.95	434044	2.38327e+06	293082	2.10478e+06	0.675235	0.883147
P35998	26S proteasome regulatory subunit 7 OS=Homo sapiens OX=9606 GN=PSMC2 PE=1 SV=3	0	49.531	13	5.95	97.17	1.68879e+06	809395	1.68741e+06	648540	0.999185	0.801266
Q14676	Mediator of DNA damage checkpoint protein 1 OS=Homo sapiens OX=9606 GN=MDC1 PE=1 SV=3	0	49.502	16	5.47	84.2	809995	1.56904e+06	272815	1.09422e+06	0.33681	0.697376
Q07666	KH domain-containing, RNA-binding, signal transduction-associated protein 1 OS=Homo sapiens OX=9606 GN=KHDRBS1 PE=1 SV=1	0	49.383	10	8.66	115.65	1.80224e+06	8.73826e+06	1.65689e+06	7.94872e+06	0.919351	0.909646
Q14444	Caprin-1 OS=Homo sapiens OX=9606 GN=CAPRIN1 PE=1 SV=2	0	49.36	13	5.25	133.91	3.47957e+06	3.09659e+06	3.33857e+06	2.78585e+06	0.959479	0.89965
P61981	14-3-3 protein gamma OS=Homo sapiens OX=9606 GN=YWHAG PE=1 SV=2	0	49.142	6	4.89	93.5	4.95867e+06	642006	5.15273e+06	531881	1.03914	0.828468
O00267	Transcription elongation factor SPT5 OS=Homo sapiens OX=9606 GN=SUPT5H PE=1 SV=1	0	49.108	15	5.06	69.77	1.2963e+06	1.51662e+06	814297	399714	0.628172	0.263555
Q9NRY4	Rho GTPase-activating protein 35 OS=Homo sapiens OX=9606 GN=ARHGAP35 PE=1 SV=3	0	48.986	18	6.64	48.77	676718	1.3162e+06	204057	208334	0.301539	0.158284
P51531	Probable global transcription activator SNF2L2 OS=Homo sapiens OX=9606 GN=SMARCA2 PE=1 SV=2	0	48.893	5	7.2	52.65	87369.6	140295	19910.4	97298.8	0.227887	0.693529
O43242	26S proteasome non-ATPase regulatory subunit 3 OS=Homo sapiens OX=9606 GN=PSMD3 PE=1 SV=2	0	48.817	16	8.44	61.26	2.34403e+06	1.05411e+06	2.21597e+06	625253	0.94537	0.593155
Q7L2E3	ATP-dependent RNA helicase DHX30 OS=Homo sapiens OX=9606 GN=DHX30 PE=1 SV=1	0	48.808	16	8.78	66.38	1.073e+06	888624	1.10788e+06	1.56452e+06	1.03251	1.76061
Q9NX74	tRNA-dihydrouridine(20) synthase [NAD(P)+]-like OS=Homo sapiens OX=9606 GN=DUS2 PE=1 SV=1	0	48.762	14	7.11	42.72	368440	615130	358090	374886	0.971909	0.609442
P13797	Plastin-3 OS=Homo sapiens OX=9606 GN=PLS3 PE=1 SV=4	0	48.709	14	5.6	65.15	4.59903e+06	835442	5.03445e+06	619694	1.09468	0.741755
P55081	Microfibrillar-associated protein 1 OS=Homo sapiens OX=9606 GN=MFAP1 PE=1 SV=2	0	48.656	14	4.98	77.46	934753	2.03229e+06	768482	970771	0.822124	0.477674
Q9H4G0	Band 4.1-like protein 1 OS=Homo sapiens OX=9606 GN=EPB41L1 PE=1 SV=2	0	48.616	15	5.62	31.74	532446	1.07498e+06	284286	140395	0.533924	0.130603
P17275	Transcription factor jun-B OS=Homo sapiens OX=9606 GN=JUNB PE=1 SV=1	0	48.611	10	9.22	102.87	3.59901e+06	1.14982e+07	1.23814e+06	2.38092e+06	0.344023	0.207068
Q9BSJ8	Extended synaptotagmin-1 OS=Homo sapiens OX=9606 GN=ESYT1 PE=1 SV=1	0	48.61	13	5.83	97.97	1.12101e+06	984100	894849	427532	0.798251	0.434439
Q96JP5	E3 ubiquitin-protein ligase ZFP91 OS=Homo sapiens OX=9606 GN=ZFP91 PE=1 SV=1	0	48.583	11	7.36	190.8	2.82576e+06	9.13144e+06	2.75017e+06	6.584e+06	0.973249	0.721025
Q9Y5J1	U3 small nucleolar RNA-associated protein 18 homolog OS=Homo sapiens OX=9606 GN=UTP18 PE=1 SV=3	0	48.557	11	8.76	49.31	350532	382837	411282	641465	1.17331	1.67556
Q07020	60S ribosomal protein L18 OS=Homo sapiens OX=9606 GN=RPL18 PE=1 SV=2	0	48.55	9	11.72	223.47	7.65814e+06	4.17104e+06	9.50936e+06	6.29313e+06	1.24173	1.50877
O60506	Heterogeneous nuclear ribonucleoprotein Q OS=Homo sapiens OX=9606 GN=SYNCRIP PE=1 SV=2	0	48.531	7	8.59	115.5	1.49552e+06	2.50594e+06	1.55588e+06	2.75818e+06	1.04036	1.10066
O43865	S-adenosylhomocysteine hydrolase-like protein 1 OS=Homo sapiens OX=9606 GN=AHCYL1 PE=1 SV=2	0	48.529	11	6.89	198.59	8.10359e+06	9.40719e+06	7.75155e+06	3.97458e+06	0.956557	0.422504
O43795	Unconventional myosin-Ib OS=Homo sapiens OX=9606 GN=MYO1B PE=1 SV=3	0	48.487	15	9.38	80.19	192603	713166	137137	2.09372e+06	0.712021	2.93581
Q7Z739	YTH domain-containing family protein 3 OS=Homo sapiens OX=9606 GN=YTHDF3 PE=1 SV=1	0	48.357	6	9.04	90.39	1.86249e+06	2.02383e+06	1.76533e+06	1.56361e+06	0.947832	0.772597
O75475	PC4 and SFRS1-interacting protein OS=Homo sapiens OX=9606 GN=PSIP1 PE=1 SV=1	0	48.29	15	9.13	62.43	863120	1.40331e+06	725094	1.11408e+06	0.840085	0.793891
Q4G0J3	La-related protein 7 OS=Homo sapiens OX=9606 GN=LARP7 PE=1 SV=1	0	48.217	12	9.55	42.26	436902	1.31143e+06	501956	820302	1.1489	0.625503
Q96RL1	BRCA1-A complex subunit RAP80 OS=Homo sapiens OX=9606 GN=UIMC1 PE=1 SV=2	0	48.2	13	5.45	61.49	435674	951150	216555	342015	0.497056	0.35958
Q06830	Peroxiredoxin-1 OS=Homo sapiens OX=9606 GN=PRDX1 PE=1 SV=1	0	48.176	9	8.13	147	3.35477e+07	1.03132e+07	3.32649e+07	4.92092e+06	0.99157	0.477148
Q96A19	Coiled-coil domain-containing protein 102A OS=Homo sapiens OX=9606 GN=CCDC102A PE=1 SV=2	0	48.155	12	5.58	58.19	189320	302142	123318	87193.7	0.651375	0.288586
Q9GZR2	RNA exonuclease 4 OS=Homo sapiens OX=9606 GN=REXO4 PE=1 SV=2	0	48.064	13	9.77	101.83	814510	1.75092e+06	2.63898e+06	4.5636e+06	3.23996	2.60639
Q96RT1	Erbin OS=Homo sapiens OX=9606 GN=ERBIN PE=1 SV=2	0	48.052	13	5.5	59.42	808536	1.11459e+06	272104	92450.8	0.336539	0.0829463
A3KN83	Protein strawberry notch homolog 1 OS=Homo sapiens OX=9606 GN=SBNO1 PE=1 SV=1	0	47.973	15	7.88	64.18	462774	758013	375926	343724	0.812331	0.453453
Q12789	General transcription factor 3C polypeptide 1 OS=Homo sapiens OX=9606 GN=GTF3C1 PE=1 SV=4	0	47.957	17	7.3	25.78	528043	645779	415394	390188	0.786668	0.604212
P09884	DNA polymerase alpha catalytic subunit OS=Homo sapiens OX=9606 GN=POLA1 PE=1 SV=2	0	47.903	14	5.85	77.4	1.88657e+06	3.72059e+06	946264	1.03059e+06	0.50158	0.276996
Q7L1Q6	Basic leucine zipper and W2 domain-containing protein 1 OS=Homo sapiens OX=9606 GN=BZW1 PE=1 SV=1	0	47.852	11	5.92	114.55	4.11752e+06	1.30971e+06	4.98652e+06	1.20773e+06	1.21105	0.922138
Q7Z6E9	E3 ubiquitin-protein ligase RBBP6 OS=Homo sapiens OX=9606 GN=RBBP6 PE=1 SV=1	0	47.849	16	9.64	62.38	725270	2.03424e+06	671149	1.22237e+06	0.925378	0.600899
Q8IWX8	Calcium homeostasis endoplasmic reticulum protein OS=Homo sapiens OX=9606 GN=CHERP PE=1 SV=3	0	47.745	13	9.04	109.24	4.86768e+06	9.98392e+06	2.78828e+06	4.05763e+06	0.572815	0.406416
Q9BVP2	Guanine nucleotide-binding protein-like 3 OS=Homo sapiens OX=9606 GN=GNL3 PE=1 SV=2	0	47.739	12	9.16	123.95	960670	841586	2.12783e+06	1.86546e+06	2.21494	2.2166
P28074	Proteasome subunit beta type-5 OS=Homo sapiens OX=9606 GN=PSMB5 PE=1 SV=3	0	47.512	11	6.92	110.03	5.81325e+06	807744	6.39685e+06	526122	1.10039	0.651348
P55060	Exportin-2 OS=Homo sapiens OX=9606 GN=CSE1L PE=1 SV=3	0	47.251	15	5.77	58.77	5.61148e+06	567063	2.97636e+06	612991	0.530406	1.08099
P14868	Aspartate--tRNA ligase, cytoplasmic OS=Homo sapiens OX=9606 GN=DARS1 PE=1 SV=2	0	47.225	15	6.55	97.98	802218	721705	784926	745699	0.978445	1.03325
P42224	Signal transducer and activator of transcription 1-alpha/beta OS=Homo sapiens OX=9606 GN=STAT1 PE=1 SV=2	0	47.187	15	6.05	53.75	1.57999e+06	1.57721e+06	1.23199e+06	949402	0.779749	0.601951
Q9NVI7	ATPase family AAA domain-containing protein 3A OS=Homo sapiens OX=9606 GN=ATAD3A PE=1 SV=2	0	47.015	4	8.98	74.91	1.8252e+06	861936	1.81888e+06	763717	0.996537	0.886048
Q9UHX1	Poly(U)-binding-splicing factor PUF60 OS=Homo sapiens OX=9606 GN=PUF60 PE=1 SV=1	0	46.999	13	5.29	100.16	4.42179e+06	7.93888e+06	2.41098e+06	1.82777e+06	0.545249	0.23023
P11310	Medium-chain specific acyl-CoA dehydrogenase, mitochondrial OS=Homo sapiens OX=9606 GN=ACADM PE=1 SV=1	0	46.861	12	8.37	143.63	3.93481e+06	1.4715e+06	4.15352e+06	1.48669e+06	1.05558	1.01032
P00966	Argininosuccinate synthase OS=Homo sapiens OX=9606 GN=ASS1 PE=1 SV=2	0	46.717	12	8.02	277.89	2.58136e+07	7.51819e+06	2.51936e+07	6.10556e+06	0.975978	0.812105
P00533	Epidermal growth factor receptor OS=Homo sapiens OX=9606 GN=EGFR PE=1 SV=2	0	46.657	13	6.68	79.82	1.71389e+06	1.84211e+06	1.10469e+06	602482	0.644551	0.32706
O43615	Mitochondrial import inner membrane translocase subunit TIM44 OS=Homo sapiens OX=9606 GN=TIMM44 PE=1 SV=2	0	46.655	16	8.32	108.76	1.45755e+06	970962	1.81829e+06	891895	1.2475	0.918568
Q9UPN9	E3 ubiquitin-protein ligase TRIM33 OS=Homo sapiens OX=9606 GN=TRIM33 PE=1 SV=3	0	46.627	12	6.67	46.96	703017	1.38808e+06	267783	149900	0.380906	0.107991
Q8NI27	THO complex subunit 2 OS=Homo sapiens OX=9606 GN=THOC2 PE=1 SV=2	0	46.625	14	8.44	40.99	564805	1.41709e+06	595427	1.24815e+06	1.05422	0.880788
Q7Z5K2	Wings apart-like protein homolog OS=Homo sapiens OX=9606 GN=WAPL PE=1 SV=1	0	46.622	13	5.44	75.51	1.25553e+06	1.46617e+06	928364	764699	0.73942	0.521561
Q9Y4L1	Hypoxia up-regulated protein 1 OS=Homo sapiens OX=9606 GN=HYOU1 PE=1 SV=1	0	46.595	15	5.22	74.79	2.07274e+06	950987	1.98782e+06	1.01651e+06	0.959032	1.0689
P48444	Coatomer subunit delta OS=Homo sapiens OX=9606 GN=ARCN1 PE=1 SV=1	0	46.512	13	6.21	107.68	1.46722e+06	1.07974e+06	1.27941e+06	738480	0.871993	0.683942
P14314	Glucosidase 2 subunit beta OS=Homo sapiens OX=9606 GN=PRKCSH PE=1 SV=2	0	46.391	13	4.41	55.23	2.3771e+06	322717	2.61172e+06	163452	1.0987	0.506487
Q96TA1	Protein Niban 2 OS=Homo sapiens OX=9606 GN=NIBAN2 PE=1 SV=3	0	46.354	11	6.19	100.38	2.09599e+06	2.23102e+06	1.67279e+06	265252	0.798092	0.118893
Q9NZB2	Constitutive coactivator of PPAR-gamma-like protein 1 OS=Homo sapiens OX=9606 GN=FAM120A PE=1 SV=2	0	46.35	11	8.88	84.26	782618	570128	908743	633263	1.16116	1.11074
P45974	Ubiquitin carboxyl-terminal hydrolase 5 OS=Homo sapiens OX=9606 GN=USP5 PE=1 SV=2	0	46.335	11	5.03	83.35	3.18591e+06	2.53785e+06	2.78574e+06	677669	0.874394	0.267025
P31153	S-adenosylmethionine synthase isoform type-2 OS=Homo sapiens OX=9606 GN=MAT2A PE=1 SV=1	0	46.294	11	6.48	156.47	1.6866e+06	1.09143e+06	1.57427e+06	1.06041e+06	0.933402	0.971575
P62826	GTP-binding nuclear protein Ran OS=Homo sapiens OX=9606 GN=RAN PE=1 SV=3	0	46.276	10	7.49	345.85	3.71726e+07	3.84224e+07	3.97247e+07	3.1042e+07	1.06865	0.807913
P46779	60S ribosomal protein L28 OS=Homo sapiens OX=9606 GN=RPL28 PE=1 SV=3	0	46.268	13	12.02	272.81	9.7826e+06	6.85784e+06	1.08145e+07	7.45785e+06	1.10549	1.08749
Q9Y6E2	Basic leucine zipper and W2 domain-containing protein 2 OS=Homo sapiens OX=9606 GN=BZW2 PE=1 SV=1	0	46.212	12	6.68	94.61	3.00829e+06	677016	3.70189e+06	851893	1.23056	1.25831
Q14789	Golgin subfamily B member 1 OS=Homo sapiens OX=9606 GN=GOLGB1 PE=1 SV=2	0	46.078	18	5	20.03	1.51445e+06	1.29128e+06	952472	760413	0.628923	0.588883
P22695	Cytochrome b-c1 complex subunit 2, mitochondrial OS=Homo sapiens OX=9606 GN=UQCRC2 PE=1 SV=3	0	46.003	12	8.63	116.47	3.39598e+06	1.63145e+06	3.18409e+06	1.50779e+06	0.937606	0.924205
Q9UQR1	Zinc finger protein 148 OS=Homo sapiens OX=9606 GN=ZNF148 PE=1 SV=2	0	45.941	13	6.48	64.57	1.002e+06	1.86221e+06	335218	342315	0.334549	0.183821
Q9UBB9	Tuftelin-interacting protein 11 OS=Homo sapiens OX=9606 GN=TFIP11 PE=1 SV=1	0	45.888	13	5.67	63.54	961032	2.39386e+06	547861	854916	0.570076	0.357129
Q9BWU0	Kanadaptin OS=Homo sapiens OX=9606 GN=SLC4A1AP PE=1 SV=1	0	45.864	15	5.19	42.7	600423	1.11704e+06	294466	247545	0.49043	0.221608
Q8WXF1	Paraspeckle component 1 OS=Homo sapiens OX=9606 GN=PSPC1 PE=1 SV=1	0	45.777	13	6.67	83.68	158124	3.57589e+06	111964	4.23147e+06	0.708077	1.18333
O60763	General vesicular transport factor p115 OS=Homo sapiens OX=9606 GN=USO1 PE=1 SV=2	0	45.774	14	4.91	73.54	1.84561e+06	847156	1.74715e+06	479107	0.946647	0.565547
P33992	DNA replication licensing factor MCM5 OS=Homo sapiens OX=9606 GN=MCM5 PE=1 SV=5	0	45.759	17	8.37	66.86	1.72084e+06	1.46237e+06	1.55454e+06	1.2853e+06	0.903358	0.878916
P41250	Glycine--tRNA ligase OS=Homo sapiens OX=9606 GN=GARS1 PE=1 SV=3	0	45.733	14	7.03	107.2	2.5096e+06	1.62179e+06	2.27981e+06	1.58086e+06	0.908435	0.974762
P16401	Histone H1.5 OS=Homo sapiens OX=9606 GN=H1-5 PE=1 SV=3	0	45.708	8	10.92	121.87	2.6911e+06	624825	4.09788e+06	908417	1.52275	1.45387
P27797	Calreticulin OS=Homo sapiens OX=9606 GN=CALR PE=1 SV=1	0	45.652	10	4.44	50.45	6.41472e+06	459928	7.41914e+06	556262	1.15658	1.20945
Q63ZY3	KN motif and ankyrin repeat domain-containing protein 2 OS=Homo sapiens OX=9606 GN=KANK2 PE=1 SV=1	0	45.618	10	5.63	44.24	393499	763636	190043	127083	0.482956	0.166419
Q96C19	EF-hand domain-containing protein D2 OS=Homo sapiens OX=9606 GN=EFHD2 PE=1 SV=1	0	45.552	12	5.2	106.61	2.19235e+06	2.48825e+06	1.43117e+06	1.36871e+06	0.652799	0.550069
Q49A26	Putative oxidoreductase GLYR1 OS=Homo sapiens OX=9606 GN=GLYR1 PE=1 SV=4	0	45.501	10	9.17	55.81	546128	1.43599e+06	253549	422639	0.464267	0.294318
O95602	DNA-directed RNA polymerase I subunit RPA1 OS=Homo sapiens OX=9606 GN=POLR1A PE=1 SV=2	0	45.496	14	7.03	72.42	323176	470953	511676	623762	1.58327	1.32447
P46782	40S ribosomal protein S5 OS=Homo sapiens OX=9606 GN=RPS5 PE=1 SV=4	0	45.428	9	9.72	97.71	1.12381e+07	1.21804e+06	1.18492e+07	1.24158e+06	1.05438	1.01933
P02671	Fibrinogen alpha chain OS=Homo sapiens OX=9606 GN=FGA PE=1 SV=2	0	45.415	12	6.01	18.2	18675.2	6688.5	6122.81		0.327857	#VALUE!
Q8NHQ9	ATP-dependent RNA helicase DDX55 OS=Homo sapiens OX=9606 GN=DDX55 PE=1 SV=3	0	45.391	12	9.25	65.16	197813	238722	357042	609632	1.80495	2.55373
O75683	Surfeit locus protein 6 OS=Homo sapiens OX=9606 GN=SURF6 PE=1 SV=3	0	45.376	11	10.64	107.65	429299	945897	1.98333e+06	3.20436e+06	4.61992	3.38764
O00429	Dynamin-1-like protein OS=Homo sapiens OX=9606 GN=DNM1L PE=1 SV=2	0	45.343	14	6.81	75.72	2.38928e+06	1.56586e+06	1.72744e+06	481005	0.722995	0.307182
P05166	Propionyl-CoA carboxylase beta chain, mitochondrial OS=Homo sapiens OX=9606 GN=PCCB PE=1 SV=3	0	45.259	9	7.64	107.94	168995	847059	139480	2.32576e+06	0.825352	2.74569
O60293	Zinc finger C3H1 domain-containing protein OS=Homo sapiens OX=9606 GN=ZFC3H1 PE=1 SV=3	0	45.253	13	8.13	62.16	322818	725826	273689	576522	0.847812	0.794297
Q5VTR2	E3 ubiquitin-protein ligase BRE1A OS=Homo sapiens OX=9606 GN=RNF20 PE=1 SV=2	0	45.239	15	5.94	59.75	765105	1.46684e+06	414292	437541	0.541484	0.298287
O60934	Nibrin OS=Homo sapiens OX=9606 GN=NBN PE=1 SV=1	0	45.228	16	6.9	49.44	1.35336e+06	3.04016e+06	637064	1.84331e+06	0.470728	0.606321
Q8N4C8	Misshapen-like kinase 1 OS=Homo sapiens OX=9606 GN=MINK1 PE=1 SV=2	0	45.218	16	7.85	36.59	280197	890873	137654	329000	0.491276	0.369301
Q96I24	Far upstream element-binding protein 3 OS=Homo sapiens OX=9606 GN=FUBP3 PE=1 SV=2	0	45.184	11	8.38	63.65	1.06848e+06	1.21062e+06	773585	442824	0.724005	0.365784
A1X283	SH3 and PX domain-containing protein 2B OS=Homo sapiens OX=9606 GN=SH3PXD2B PE=1 SV=3	0	45.09	12	8.69	65.5	602577	1.02e+06	341099	348019	0.566067	0.341196
Q96A33	Coiled-coil domain-containing protein 47 OS=Homo sapiens OX=9606 GN=CCDC47 PE=1 SV=1	0	45.061	9	4.87	52.66	1.39226e+06	655270	1.32059e+06	474829	0.948526	0.724632
Q15075	Early endosome antigen 1 OS=Homo sapiens OX=9606 GN=EEA1 PE=1 SV=2	0	45.06	13	5.68	45.19	645800	216358	788043	173028	1.22026	0.799731
O43432	Eukaryotic translation initiation factor 4 gamma 3 OS=Homo sapiens OX=9606 GN=EIF4G3 PE=1 SV=2	0	45.047	10	5.38	83.06	480068	449158	417398	335829	0.869457	0.747685
Q9Y4E8	Ubiquitin carboxyl-terminal hydrolase 15 OS=Homo sapiens OX=9606 GN=USP15 PE=1 SV=3	0	45.047	13	5.22	36.74	1.06501e+06	1.21679e+06	670446	237315	0.629519	0.195033
Q92621	Nuclear pore complex protein Nup205 OS=Homo sapiens OX=9606 GN=NUP205 PE=1 SV=3	0	44.984	15	6.19	56.24	823399	855847	595651	633937	0.723405	0.740713
Q9BRD0	BUD13 homolog OS=Homo sapiens OX=9606 GN=BUD13 PE=1 SV=1	0	44.948	13	9.86	61.97	555825	1.88356e+06	676103	1.47684e+06	1.2164	0.784069
Q9H6Y2	WD repeat-containing protein 55 OS=Homo sapiens OX=9606 GN=WDR55 PE=1 SV=2	0	44.881	11	4.92	85.29	727551	1.02943e+06	1.11262e+06	1.22717e+06	1.52927	1.19208
Q92499	ATP-dependent RNA helicase DDX1 OS=Homo sapiens OX=9606 GN=DDX1 PE=1 SV=2	0	44.88	16	7.23	85.91	2.27855e+06	1.98424e+06	2.05398e+06	2.75026e+06	0.90144	1.38605
Q14974	Importin subunit beta-1 OS=Homo sapiens OX=9606 GN=KPNB1 PE=1 SV=2	0	44.873	11	4.78	92.35	8.39937e+06	1.77778e+06	9.61085e+06	1.28134e+06	1.14423	0.720754
P16615	Sarcoplasmic/endoplasmic reticulum calcium ATPase 2 OS=Homo sapiens OX=9606 GN=ATP2A2 PE=1 SV=1	0	44.815	13	5.34	131.55	2.30278e+06	1.76242e+06	2.06135e+06	1.33017e+06	0.895156	0.754741
O76031	ATP-dependent Clp protease ATP-binding subunit clpX-like, mitochondrial OS=Homo sapiens OX=9606 GN=CLPX PE=1 SV=2	0	44.793	11	7.58	95.83	857156	517369	1.03363e+06	673577	1.20588	1.30193
O75146	Huntingtin-interacting protein 1-related protein OS=Homo sapiens OX=9606 GN=HIP1R PE=1 SV=2	0	44.712	13	6.67	86.54	852622	389415	806482	283061	0.945885	0.726886
O60832	H/ACA ribonucleoprotein complex subunit DKC1 OS=Homo sapiens OX=9606 GN=DKC1 PE=1 SV=3	0	44.59	12	9.42	87.81	1.00067e+06	1.09747e+06	1.37111e+06	1.27472e+06	1.37019	1.16151
Q16181	Septin-7 OS=Homo sapiens OX=9606 GN=SEPTIN7 PE=1 SV=2	0	44.576	11	8.63	60.51	687564	749635	373809	132120	0.543671	0.176246
P34897	Serine hydroxymethyltransferase, mitochondrial OS=Homo sapiens OX=9606 GN=SHMT2 PE=1 SV=3	0	44.44	12	8.53	88.24	8.35218e+06	1.90508e+06	1.03133e+07	1.45841e+06	1.2348	0.765538
P25440	Bromodomain-containing protein 2 OS=Homo sapiens OX=9606 GN=BRD2 PE=1 SV=2	0	44.433	11	9.09	62.31	198928	383566	213292	244569	1.07221	0.637621
P22234	Multifunctional protein ADE2 OS=Homo sapiens OX=9606 GN=PAICS PE=1 SV=3	0	44.365	11	7.23	65.75	4.55249e+06	3.14076e+06	4.49662e+06	789883	0.987728	0.251494
P13646	Keratin, type I cytoskeletal 13 OS=Homo sapiens OX=9606 GN=KRT13 PE=1 SV=4	0	44.322	6	4.96	213.87	509031	594308	442405	370412	0.869111	0.623266
Q9Y5A9	YTH domain-containing family protein 2 OS=Homo sapiens OX=9606 GN=YTHDF2 PE=1 SV=2	0	44.321	6	8.79	105.83	491117	529009	439478	491292	0.894853	0.928703
P19013	Keratin, type II cytoskeletal 4 OS=Homo sapiens OX=9606 GN=KRT4 PE=1 SV=5	0	44.178	9	6.61	111.68	772396	611832	2.23687e+06	4.31739e+06	2.89602	7.05649
Q14244	Ensconsin OS=Homo sapiens OX=9606 GN=MAP7 PE=1 SV=1	0	44.133	13	9.61	75.72	1.27947e+06	1.53034e+06	670402	320407	0.523967	0.20937
Q8TEQ6	Gem-associated protein 5 OS=Homo sapiens OX=9606 GN=GEMIN5 PE=1 SV=3	0	44.124	15	6.62	49.68	1.34902e+06	1.7837e+06	862371	801630	0.639257	0.44942
Q9H9A6	Leucine-rich repeat-containing protein 40 OS=Homo sapiens OX=9606 GN=LRRC40 PE=1 SV=1	0	44.112	15	6.43	75.91	1.63624e+06	1.30434e+06	1.32451e+06	1.18569e+06	0.809485	0.90904
P50552	Vasodilator-stimulated phosphoprotein OS=Homo sapiens OX=9606 GN=VASP PE=1 SV=3	0	44.099	12	8.94	79	1.13407e+06	850226	761731	355076	0.67168	0.417625
Q8N0X7	Spartin OS=Homo sapiens OX=9606 GN=SPART PE=1 SV=1	0	44.097	12	5.91	94.04	1.22328e+06	1.22564e+06	907442	500294	0.741809	0.408191
Q96S66	Chloride channel CLIC-like protein 1 OS=Homo sapiens OX=9606 GN=CLCC1 PE=1 SV=1	0	44.071	11	5.55	53.96	877185	521481	712575	561598	0.812343	1.07693
Q9UBC2	Epidermal growth factor receptor substrate 15-like 1 OS=Homo sapiens OX=9606 GN=EPS15L1 PE=1 SV=1	0	44.058	16	5.11	28.72	415696	653436	172329	197063	0.414555	0.301579
P20042	Eukaryotic translation initiation factor 2 subunit 2 OS=Homo sapiens OX=9606 GN=EIF2S2 PE=1 SV=2	0	43.985	10	5.8	188.77	4.13053e+06	3.33905e+06	5.36892e+06	4.15295e+06	1.29981	1.24375
P12883	Myosin-7 OS=Homo sapiens OX=9606 GN=MYH7 PE=1 SV=5	0	43.97	3	5.8	20.58					#VALUE!	#VALUE!
P17980	26S proteasome regulatory subunit 6A OS=Homo sapiens OX=9606 GN=PSMC3 PE=1 SV=3	0	43.953	12	5.24	93.89	2.73042e+06	2.34588e+06	2.17036e+06	900947	0.794882	0.384056
P41091	Eukaryotic translation initiation factor 2 subunit 3 OS=Homo sapiens OX=9606 GN=EIF2S3 PE=1 SV=3	0	43.947	11	8.4	186.12	6.3454e+06	5.6758e+06	6.48499e+06	4.96899e+06	1.022	0.875469
Q9H2M9	Rab3 GTPase-activating protein non-catalytic subunit OS=Homo sapiens OX=9606 GN=RAB3GAP2 PE=1 SV=1	0	43.826	15	5.62	45.05	1.03122e+06	766931	678518	312448	0.657978	0.407401
P62917	60S ribosomal protein L8 OS=Homo sapiens OX=9606 GN=RPL8 PE=1 SV=2	0	43.792	11	11.03	188.23	1.4166e+07	1.00483e+07	1.8992e+07	1.30954e+07	1.34068	1.30324
O00425	Insulin-like growth factor 2 mRNA-binding protein 3 OS=Homo sapiens OX=9606 GN=IGF2BP3 PE=1 SV=2	0	43.623	11	8.87	129.77	2.19558e+06	2.78284e+06	2.30108e+06	4.00485e+06	1.04805	1.43912
Q15365	Poly(rC)-binding protein 1 OS=Homo sapiens OX=9606 GN=PCBP1 PE=1 SV=2	0	43.56	6	7.09	236.65	1.28178e+07	1.33933e+07	9.81384e+06	7.09662e+06	0.765643	0.529864
Q96HC4	PDZ and LIM domain protein 5 OS=Homo sapiens OX=9606 GN=PDLIM5 PE=1 SV=5	0	43.55	11	8.21	47.18	892939	1.13556e+06	445076	338419	0.498439	0.29802
O95433	Activator of 90 kDa heat shock protein ATPase homolog 1 OS=Homo sapiens OX=9606 GN=AHSA1 PE=1 SV=1	0	43.412	12	5.53	128.98	3.84858e+06	3.45813e+06	3.09263e+06	2.18268e+06	0.803577	0.631175
Q14697	Neutral alpha-glucosidase AB OS=Homo sapiens OX=9606 GN=GANAB PE=1 SV=3	0	43.404	11	6.14	55.91	3.08368e+06	784131	3.55911e+06	719571	1.15418	0.917667
P27694	Replication protein A 70 kDa DNA-binding subunit OS=Homo sapiens OX=9606 GN=RPA1 PE=1 SV=2	0	43.387	12	7.21	85.93	1.0311e+06	2.0582e+06	632135	1.24807e+06	0.613066	0.606391
P23381	Tryptophan--tRNA ligase, cytoplasmic OS=Homo sapiens OX=9606 GN=WARS1 PE=1 SV=2	0	43.321	11	6.23	92.02	2.33858e+06	927923	2.49038e+06	620517	1.06491	0.668716
Q9NUU7	ATP-dependent RNA helicase DDX19A OS=Homo sapiens OX=9606 GN=DDX19A PE=1 SV=1	0	43.253	1	6.58	112.81			128340	96071.3	#VALUE!	#VALUE!
Q9H0D6	5'-3' exoribonuclease 2 OS=Homo sapiens OX=9606 GN=XRN2 PE=1 SV=1	0	43.23	15	7.47	101.22	1.96376e+06	2.58976e+06	1.85142e+06	1.61107e+06	0.942795	0.622093
Q9BRS2	Serine/threonine-protein kinase RIO1 OS=Homo sapiens OX=9606 GN=RIOK1 PE=1 SV=2	0	43.189	12	6.19	96.13	820067	1.75576e+06	707309	1.66608e+06	0.862501	0.94892
Q02880	DNA topoisomerase 2-beta OS=Homo sapiens OX=9606 GN=TOP2B PE=1 SV=3	0	43.101	9	8	29.46	59500.3	34539.2	29506.8	79712.3	0.495911	2.30788
P05455	Lupus La protein OS=Homo sapiens OX=9606 GN=SSB PE=1 SV=2	0	43.09	11	7.12	48.97	3.63056e+06	1.49584e+06	4.23401e+06	959836	1.16622	0.641669
Q16630	Cleavage and polyadenylation specificity factor subunit 6 OS=Homo sapiens OX=9606 GN=CPSF6 PE=1 SV=2	0	43.081	10	7.15	54.13	1.16401e+06	3.43708e+06	599948	771258	0.515416	0.224393
P40692	DNA mismatch repair protein Mlh1 OS=Homo sapiens OX=9606 GN=MLH1 PE=1 SV=1	0	43.076	13	5.72	100.73	784298	1.83819e+06	479555	914901	0.611445	0.497719
P16333	Cytoplasmic protein NCK1 OS=Homo sapiens OX=9606 GN=NCK1 PE=1 SV=1	0	42.957	12	6.47	44.68	228625	711904	187234	176694	0.818954	0.248199
Q01650	Large neutral amino acids transporter small subunit 1 OS=Homo sapiens OX=9606 GN=SLC7A5 PE=1 SV=2	0	42.728	7	7.72	197.14	1.25073e+07	6.72916e+06	1.02858e+07	4.83184e+06	0.822382	0.718045
Q9UMR2	ATP-dependent RNA helicase DDX19B OS=Homo sapiens OX=9606 GN=DDX19B PE=1 SV=1	0	42.693	2	6.3	97.91	1.00914e+06	906238	945935	726438	0.937371	0.801598
Q9GZU8	PSME3-interacting protein OS=Homo sapiens OX=9606 GN=PSME3IP1 PE=1 SV=1	0	42.612	13	5.45	84.24	2.46132e+06	6.0406e+06	926446	979194	0.376403	0.162102
Q8TAQ2	SWI/SNF complex subunit SMARCC2 OS=Homo sapiens OX=9606 GN=SMARCC2 PE=1 SV=1	0	42.587	9	5.69	89.35	1.9363e+06	1.67625e+06	1.40665e+06	740788	0.726464	0.441933
P31947	14-3-3 protein sigma OS=Homo sapiens OX=9606 GN=SFN PE=1 SV=1	0	42.538	8	4.74	44.29	9.46614e+06	1.11861e+06	1.1924e+07	1.30494e+06	1.25964	1.16657
P06753	Tropomyosin alpha-3 chain OS=Homo sapiens OX=9606 GN=TPM3 PE=1 SV=2	0	42.535	6	4.72	96.43	2.29326e+06	1.40861e+06	2.09913e+06	4.54608e+06	0.91535	3.22735
Q9P2B4	CTTNBP2 N-terminal-like protein OS=Homo sapiens OX=9606 GN=CTTNBP2NL PE=1 SV=2	0	42.521	14	8.06	52.5	656278	539603	265304	26692.5	0.404256	0.0494669
P43243	Matrin-3 OS=Homo sapiens OX=9606 GN=MATR3 PE=1 SV=2	0	42.471	13	6.25	106.62	5.13093e+06	2.6656e+06	4.29005e+06	1.4637e+06	0.836115	0.549106
Q99714	3-hydroxyacyl-CoA dehydrogenase type-2 OS=Homo sapiens OX=9606 GN=HSD17B10 PE=1 SV=3	0	42.47	7	7.78	93.22	3.72029e+06	1.8349e+06	3.41067e+06	1.47852e+06	0.916776	0.805779
Q15418	Ribosomal protein S6 kinase alpha-1 OS=Homo sapiens OX=9606 GN=RPS6KA1 PE=1 SV=2	0	42.428	7	7.83	51.74	2.63216e+06	3.01654e+06	1.90191e+06	1.11287e+06	0.722566	0.368923
P53999	Activated RNA polymerase II transcriptional coactivator p15 OS=Homo sapiens OX=9606 GN=SUB1 PE=1 SV=3	0	42.319	11	9.6	66.88	1.30823e+06	788489	1.53082e+06	613063	1.17015	0.777517
Q14240	Eukaryotic initiation factor 4A-II OS=Homo sapiens OX=9606 GN=EIF4A2 PE=1 SV=2	0	42.254	2	5.48	136.09	64042.1	30213.5	48893.6	33600.8	0.763461	1.11211
O43823	A-kinase anchor protein 8 OS=Homo sapiens OX=9606 GN=AKAP8 PE=1 SV=1	0	42.125	12	5.15	44.19	1.13628e+06	2.00702e+06	741612	457226	0.652665	0.227813
O15020	Spectrin beta chain, non-erythrocytic 2 OS=Homo sapiens OX=9606 GN=SPTBN2 PE=1 SV=3	0	42.089	10	6.11	46.44	217731	88947.3	171978	140264	0.789863	1.57693
P31943	Heterogeneous nuclear ribonucleoprotein H OS=Homo sapiens OX=9606 GN=HNRNPH1 PE=1 SV=4	0	42.042	6	6.3	181.63	4.37545e+06	4.92064e+06	3.82363e+06	3.57272e+06	0.873882	0.726069
Q9Y678	Coatomer subunit gamma-1 OS=Homo sapiens OX=9606 GN=COPG1 PE=1 SV=1	0	42.023	10	5.47	77.87	2.27491e+06	1.29631e+06	2.5554e+06	1.39015e+06	1.1233	1.07239
Q08378	Golgin subfamily A member 3 OS=Homo sapiens OX=9606 GN=GOLGA3 PE=1 SV=2	0	41.988	12	5.44	62.16	598969	635035	554860	580985	0.926359	0.914887
Q8WVC0	RNA polymerase-associated protein LEO1 OS=Homo sapiens OX=9606 GN=LEO1 PE=1 SV=1	0	41.945	11	4.51	68.88	1.29931e+06	2.03761e+06	633310	730785	0.487421	0.358648
Q96AC1	Fermitin family homolog 2 OS=Homo sapiens OX=9606 GN=FERMT2 PE=1 SV=1	0	41.814	11	6.7	60.55	874168	788396	760186	228309	0.869611	0.289587
P13533	Myosin-6 OS=Homo sapiens OX=9606 GN=MYH6 PE=1 SV=5	0	41.811	2	5.73	25.09					#VALUE!	#VALUE!
P11717	Cation-independent mannose-6-phosphate receptor OS=Homo sapiens OX=9606 GN=IGF2R PE=1 SV=3	0	41.746	14	5.94	45.63	435690	398901	248302	140805	0.569905	0.352982
Q71RC2	La-related protein 4 OS=Homo sapiens OX=9606 GN=LARP4 PE=1 SV=3	0	41.675	11	6.61	63.73	818668	1.18011e+06	756064	817730	0.923529	0.692925
Q9H8H2	Probable ATP-dependent RNA helicase DDX31 OS=Homo sapiens OX=9606 GN=DDX31 PE=1 SV=2	0	41.649	14	9.99	33.61	127974	433212	361888	952562	2.82783	2.19884
P31040	Succinate dehydrogenase [ubiquinone] flavoprotein subunit, mitochondrial OS=Homo sapiens OX=9606 GN=SDHA PE=1 SV=2	0	41.645	9	7.39	112.27	2.92014e+06	859885	3.01161e+06	964859	1.03132	1.12208
Q5JTV8	Torsin-1A-interacting protein 1 OS=Homo sapiens OX=9606 GN=TOR1AIP1 PE=1 SV=2	0	41.64	11	8.18	63.92	766045	675317	580663	145394	0.758001	0.215297
P51858	Hepatoma-derived growth factor OS=Homo sapiens OX=9606 GN=HDGF PE=1 SV=1	0	41.513	11	4.73	101.22	3.97487e+06	5.01187e+06	3.68307e+06	1.12616e+06	0.926588	0.224698
Q5VUA4	Zinc finger protein 318 OS=Homo sapiens OX=9606 GN=ZNF318 PE=1 SV=2	0	41.454	13	7.2	44.67	315860	598633	142235	247417	0.450311	0.413302
Q13596	Sorting nexin-1 OS=Homo sapiens OX=9606 GN=SNX1 PE=1 SV=3	0	41.442	10	5.15	75.14	867384	1.06062e+06	533924	147479	0.615557	0.13905
P29508	Serpin B3 OS=Homo sapiens OX=9606 GN=SERPINB3 PE=1 SV=2	0	41.433	4	6.81	104.43	450662	395842	883427	314846	1.96029	0.795384
Q9BRX2	Protein pelota homolog OS=Homo sapiens OX=9606 GN=PELO PE=1 SV=2	0	41.353	10	6.34	87.76	734426	730822	580240	533714	0.79006	0.730293
P14866	Heterogeneous nuclear ribonucleoprotein L OS=Homo sapiens OX=9606 GN=HNRNPL PE=1 SV=2	0	41.236	11	8.22	80.31	2.40068e+06	3.49095e+06	1.98335e+06	2.97722e+06	0.826159	0.852838
O60870	DNA/RNA-binding protein KIN17 OS=Homo sapiens OX=9606 GN=KIN PE=1 SV=2	0	41.119	11	8.95	67.28	821864	1.29648e+06	661301	1.08987e+06	0.804636	0.840642
P23284	Peptidyl-prolyl cis-trans isomerase B OS=Homo sapiens OX=9606 GN=PPIB PE=1 SV=2	0	41.04	10	9.41	60.73	5.6812e+06	1.49824e+06	6.28561e+06	1.46307e+06	1.10639	0.976524
P06744	Glucose-6-phosphate isomerase OS=Homo sapiens OX=9606 GN=GPI PE=1 SV=4	0	41.014	10	8.32	90.35	1.14071e+07	1.08976e+06	1.57419e+07	737468	1.38001	0.676727
O95757	Heat shock 70 kDa protein 4L OS=Homo sapiens OX=9606 GN=HSPA4L PE=1 SV=3	0	40.977	12	5.88	41.84	862129	343657	914775	176510	1.06106	0.513622
Q13625	Apoptosis-stimulating of p53 protein 2 OS=Homo sapiens OX=9606 GN=TP53BP2 PE=1 SV=2	0	40.968	13	6.07	27.14	347365	462067	127424	62231.9	0.36683	0.134681
Q96HS1	Serine/threonine-protein phosphatase PGAM5, mitochondrial OS=Homo sapiens OX=9606 GN=PGAM5 PE=1 SV=2	0	40.804	9	8.68	126.29	2.8504e+06	4.6553e+06	3.05108e+06	3.41964e+06	1.0704	0.734569
P31939	Bifunctional purine biosynthesis protein ATIC OS=Homo sapiens OX=9606 GN=ATIC PE=1 SV=3	0	40.683	11	6.71	81.7	2.78075e+06	671706	3.09499e+06	572601	1.113	0.852458
Q14847	LIM and SH3 domain protein 1 OS=Homo sapiens OX=9606 GN=LASP1 PE=1 SV=2	0	40.617	9	7.05	113.86	3.72507e+06	1.32252e+06	3.03781e+06	453176	0.815505	0.342662
P50454	Serpin H1 OS=Homo sapiens OX=9606 GN=SERPINH1 PE=1 SV=2	0	40.605	9	8.69	107.2	2.91028e+06	2.52292e+06	2.9091e+06	2.1741e+06	0.999596	0.86174
Q4V328	GRIP1-associated protein 1 OS=Homo sapiens OX=9606 GN=GRIPAP1 PE=1 SV=2	0	40.54	12	5.11	42.54	415342	399348	368348	80629.6	0.886857	0.201903
Q9BUH8	Brain-enriched guanylate kinase-associated protein OS=Homo sapiens OX=9606 GN=BEGAIN PE=1 SV=1	0	40.51	12	5.57	48.24	478006	1.47058e+06	98778.4	367052	0.206647	0.249597
Q96F86	Enhancer of mRNA-decapping protein 3 OS=Homo sapiens OX=9606 GN=EDC3 PE=1 SV=1	0	40.465	11	7.11	151.6	2.07305e+06	4.37198e+06	566264	627493	0.273156	0.143526
Q9NXF1	Testis-expressed protein 10 OS=Homo sapiens OX=9606 GN=TEX10 PE=1 SV=2	0	40.41	11	9.36	66.3	445506	518575	1.08673e+06	2.16689e+06	2.43931	4.17855
Q12830	Nucleosome-remodeling factor subunit BPTF OS=Homo sapiens OX=9606 GN=BPTF PE=1 SV=3	0	40.343	14	6.54	22.18	430825	721653	121210	107815	0.281345	0.1494
Q9UM82	Spermatogenesis-associated protein 2 OS=Homo sapiens OX=9606 GN=SPATA2 PE=1 SV=2	0	40.27	12	8.75	38.36	141533	444592	55193.4	285516	0.389969	0.642197
P84098	60S ribosomal protein L19 OS=Homo sapiens OX=9606 GN=RPL19 PE=1 SV=1	0	40.248	13	11.47	115.23	1.24342e+07	2.3358e+06	1.66799e+07	4.74837e+06	1.34145	2.03287
P15880	40S ribosomal protein S2 OS=Homo sapiens OX=9606 GN=RPS2 PE=1 SV=2	0	40.158	10	10.24	177.2	1.15321e+07	6.83238e+06	1.39312e+07	8.68319e+06	1.20804	1.27089
Q9UJU6	Drebrin-like protein OS=Homo sapiens OX=9606 GN=DBNL PE=1 SV=1	0	40.064	10	5.05	118.66	1.09826e+06	952517	913065	348118	0.831377	0.365472
P50402	Emerin OS=Homo sapiens OX=9606 GN=EMD PE=1 SV=1	0	39.986	9	5.5	108.86	1.52224e+06	1.83256e+06	1.06905e+06	625154	0.702287	0.341136
P24928	DNA-directed RNA polymerase II subunit RPB1 OS=Homo sapiens OX=9606 GN=POLR2A PE=1 SV=2	0	39.983	15	7.37	29	1.60254e+06	1.2875e+06	763175	423807	0.476228	0.32917
P52292	Importin subunit alpha-1 OS=Homo sapiens OX=9606 GN=KPNA2 PE=1 SV=1	0	39.902	8	5.4	68.97	3.3389e+06	1.31177e+06	3.46943e+06	1.05846e+06	1.0391	0.806889
Q9NQW6	Anillin OS=Homo sapiens OX=9606 GN=ANLN PE=1 SV=2	0	39.865	13	8.07	31.9	217961	787915	234321	302925	1.07506	0.384464
P07910	Heterogeneous nuclear ribonucleoproteins C1/C2 OS=Homo sapiens OX=9606 GN=HNRNPC PE=1 SV=4	0	39.831	10	5.08	156.2	6.30802e+06	8.45225e+06	5.61272e+06	9.98573e+06	0.889774	1.18143
P62750	60S ribosomal protein L23a OS=Homo sapiens OX=9606 GN=RPL23A PE=1 SV=1	0	39.821	10	10.45	136.63	5.45682e+06	3.2625e+06	6.06951e+06	4.68515e+06	1.11228	1.43606
Q16204	Coiled-coil domain-containing protein 6 OS=Homo sapiens OX=9606 GN=CCDC6 PE=1 SV=2	0	39.718	12	7.34	101.59	1.59643e+06	1.67829e+06	988941	204074	0.619469	0.121597
Q03001	Dystonin OS=Homo sapiens OX=9606 GN=DST PE=1 SV=4	0	39.643	13	5.25	23.54	641162	482944	614759	746650	0.958821	1.54604
P52594	Arf-GAP domain and FG repeat-containing protein 1 OS=Homo sapiens OX=9606 GN=AGFG1 PE=1 SV=2	0	39.629	9	8.63	56.85	735775	1.56133e+06	303503	311407	0.412494	0.199451
Q9Y305	Acyl-coenzyme A thioesterase 9, mitochondrial OS=Homo sapiens OX=9606 GN=ACOT9 PE=1 SV=2	0	39.471	11	8.6	103.23	858565	1.27184e+06	664541	876059	0.774014	0.68881
Q8N9T8	Protein KRI1 homolog OS=Homo sapiens OX=9606 GN=KRI1 PE=1 SV=3	0	39.44	13	5.14	34.59	338597	426122	573831	676455	1.69473	1.58747
Q16881	Thioredoxin reductase 1, cytoplasmic OS=Homo sapiens OX=9606 GN=TXNRD1 PE=1 SV=3	0	39.436	9	7.39	107.78	6.18001e+06	3.68387e+06	6.64328e+06	955721	1.07496	0.259434
O43809	Cleavage and polyadenylation specificity factor subunit 5 OS=Homo sapiens OX=9606 GN=NUDT21 PE=1 SV=1	0	39.42	8	8.82	53.66	3.5606e+06	8.63147e+06	1.3765e+06	1.70948e+06	0.386592	0.198052
Q13148	TAR DNA-binding protein 43 OS=Homo sapiens OX=9606 GN=TARDBP PE=1 SV=1	0	39.345	6	6.19	133.83	2.76981e+06	3.84336e+06	1.94964e+06	1.09035e+06	0.703889	0.283697
Q9GZS1	DNA-directed RNA polymerase I subunit RPA49 OS=Homo sapiens OX=9606 GN=POLR1E PE=1 SV=3	0	39.308	12	8.94	98.53	857690	1.51839e+06	1.49162e+06	2.46299e+06	1.73912	1.6221
Q96R06	Sperm-associated antigen 5 OS=Homo sapiens OX=9606 GN=SPAG5 PE=1 SV=2	0	39.186	11	5	35.45	413702	585162	182199	110830	0.440413	0.1894
P51825	AF4/FMR2 family member 1 OS=Homo sapiens OX=9606 GN=AFF1 PE=1 SV=1	0	39.143	12	9.2	30.17	98764.7	294722	101477	197062	1.02747	0.668638
Q9H6R0	ATP-dependent RNA helicase DHX33 OS=Homo sapiens OX=9606 GN=DHX33 PE=1 SV=2	0	39.101	13	8.91	75.27	420270	638210	702331	816395	1.67114	1.2792
O00410	Importin-5 OS=Homo sapiens OX=9606 GN=IPO5 PE=1 SV=4	0	39.045	11	4.94	53.93	2.47575e+06	330869	2.90709e+06	457836	1.17423	1.38374
P51149	Ras-related protein Rab-7a OS=Homo sapiens OX=9606 GN=RAB7A PE=1 SV=1	0	38.944	10	6.7	51.04	2.4351e+06	1.33028e+06	2.20815e+06	1.18729e+06	0.906801	0.892515
Q9H6Z4	Ran-binding protein 3 OS=Homo sapiens OX=9606 GN=RANBP3 PE=1 SV=1	0	38.934	10	4.78	60.03	1.24235e+06	2.0942e+06	780714	380873	0.628414	0.181871
Q9UHD1	Cysteine and histidine-rich domain-containing protein 1 OS=Homo sapiens OX=9606 GN=CHORDC1 PE=1 SV=2	0	38.881	9	7.87	73.42	1.74368e+06	1.11345e+06	1.2809e+06	332641	0.734593	0.298749
Q12874	Splicing factor 3A subunit 3 OS=Homo sapiens OX=9606 GN=SF3A3 PE=1 SV=1	0	38.846	10	5.38	62.05	911487	1.05779e+06	1.08721e+06	221459	1.19279	0.20936
Q9NZM5	Ribosome biogenesis protein NOP53 OS=Homo sapiens OX=9606 GN=NOP53 PE=1 SV=2	0	38.818	8	10.32	82.53	1.09375e+06	2.30477e+06	3.42504e+06	6.22697e+06	3.13146	2.70177
Q6W2J9	BCL-6 corepressor OS=Homo sapiens OX=9606 GN=BCOR PE=1 SV=1	0	38.805	14	6.48	31.1	314719	765418	170487	256823	0.54171	0.335533
P61313	60S ribosomal protein L15 OS=Homo sapiens OX=9606 GN=RPL15 PE=1 SV=2	0	38.661	9	11.62	155.97	6.32903e+06	4.19462e+06	9.29685e+06	6.96987e+06	1.46892	1.66162
P98082	Disabled homolog 2 OS=Homo sapiens OX=9606 GN=DAB2 PE=1 SV=3	0	38.635	10	5.53	72.34	1.03941e+06	1.29281e+06	668265	591629	0.642926	0.457631
P18615	Negative elongation factor E OS=Homo sapiens OX=9606 GN=NELFE PE=1 SV=3	0	38.62	10	9.33	84.33	810759	2.36025e+06	443430	687845	0.546933	0.291429
Q5T9A4	ATPase family AAA domain-containing protein 3B OS=Homo sapiens OX=9606 GN=ATAD3B PE=1 SV=1	0	38.62	1	9.2	55.31		31504.7	18987.9	36523.2	#VALUE!	1.15929
P19525	Interferon-induced, double-stranded RNA-activated protein kinase OS=Homo sapiens OX=9606 GN=EIF2AK2 PE=1 SV=2	0	38.573	11	8.4	53.85	741252	1.23127e+06	662959	2.05137e+06	0.894377	1.66607
Q9H2Y7	Zinc finger protein 106 OS=Homo sapiens OX=9606 GN=ZNF106 PE=1 SV=1	0	38.548	12	7.15	53.4	177429	353426	199790	318920	1.12603	0.902368
P39748	Flap endonuclease 1 OS=Homo sapiens OX=9606 GN=FEN1 PE=1 SV=1	0	38.347	9	8.62	74.35	1.25763e+06	1.07986e+06	1.04066e+06	772487	0.827479	0.715359
Q96FZ2	Abasic site processing protein HMCES OS=Homo sapiens OX=9606 GN=HMCES PE=1 SV=1	0	38.325	12	8.15	38.76	572089	1.41737e+06	341828	603500	0.597509	0.425789
Q15050	Ribosome biogenesis regulatory protein homolog OS=Homo sapiens OX=9606 GN=RRS1 PE=1 SV=2	0	38.305	12	10.7	73.41	691314	256670	1.50265e+06	969082	2.17361	3.7756
Q6ULP2	Aftiphilin OS=Homo sapiens OX=9606 GN=AFTPH PE=1 SV=3	0	38.301	13	4.54	62.95	639899	1.086e+06	209529	187124	0.327441	0.172306
P51812	Ribosomal protein S6 kinase alpha-3 OS=Homo sapiens OX=9606 GN=RPS6KA3 PE=1 SV=1	0	38.268	6	6.89	41.3	455847	346865	304466	227972	0.667912	0.657234
A5YKK6	CCR4-NOT transcription complex subunit 1 OS=Homo sapiens OX=9606 GN=CNOT1 PE=1 SV=2	0	38.223	13	7.11	49.1	1.06708e+06	882086	755616	685974	0.708113	0.777672
Q02543	60S ribosomal protein L18a OS=Homo sapiens OX=9606 GN=RPL18A PE=1 SV=2	0	38.212	11	10.71	97.13	9.96935e+06	7.18629e+06	9.1282e+06	8.74935e+06	0.915627	1.21751
Q9Y6Y8	SEC23-interacting protein OS=Homo sapiens OX=9606 GN=SEC23IP PE=1 SV=1	0	38.204	12	5.54	40.91	553992	474003	240635	41973.1	0.434365	0.0885503
O43684	Mitotic checkpoint protein BUB3 OS=Homo sapiens OX=9606 GN=BUB3 PE=1 SV=1	0	38.201	10	6.84	54.72	1.41015e+06	1.78236e+06	1.42904e+06	980819	1.0134	0.550293
Q99623	Prohibitin-2 OS=Homo sapiens OX=9606 GN=PHB2 PE=1 SV=2	0	38.188	11	9.83	110.73	1.14399e+07	2.07757e+06	1.21657e+07	1.47578e+06	1.06344	0.710341
A3KMH1	von Willebrand factor A domain-containing protein 8 OS=Homo sapiens OX=9606 GN=VWA8 PE=1 SV=2	0	38.187	14	7.4	23.45	240294	230270	186948	271026	0.777998	1.177
P30519	Heme oxygenase 2 OS=Homo sapiens OX=9606 GN=HMOX2 PE=1 SV=2	0	38.179	9	5.41	47.11	510562	62558.2	610416	40518.6	1.19558	0.647695
Q02218	2-oxoglutarate dehydrogenase, mitochondrial OS=Homo sapiens OX=9606 GN=OGDH PE=1 SV=3	0	38.134	11	6.86	35.24	1.17471e+06	384672	1.13012e+06	297037	0.96204	0.772182
P28715	DNA repair protein complementing XP-G cells OS=Homo sapiens OX=9606 GN=ERCC5 PE=1 SV=3	0	38.107	10	5.22	48.64	442855	805588	208638	215761	0.47112	0.267831
Q96S55	ATPase WRNIP1 OS=Homo sapiens OX=9606 GN=WRNIP1 PE=1 SV=2	0	38.088	11	6.1	69.97	1.4037e+06	2.19934e+06	490819	346106	0.349661	0.157368
Q9NX58	Cell growth-regulating nucleolar protein OS=Homo sapiens OX=9606 GN=LYAR PE=1 SV=2	0	38.036	8	9.54	68.08	192117	97764	589455	939293	3.06821	9.60776
P54277	PMS1 protein homolog 1 OS=Homo sapiens OX=9606 GN=PMS1 PE=1 SV=1	0	38.008	12	6.67	72.21	597890	1.43276e+06	282151	656601	0.47191	0.458278
Q15717	ELAV-like protein 1 OS=Homo sapiens OX=9606 GN=ELAVL1 PE=1 SV=2	0	37.998	9	9.17	110.1	2.19174e+06	2.09246e+06	2.11053e+06	2.08807e+06	0.962948	0.997904
O15357	Phosphatidylinositol 3,4,5-trisphosphate 5-phosphatase 2 OS=Homo sapiens OX=9606 GN=INPPL1 PE=1 SV=2	0	37.988	12	6.54	54.32	935920	1.14259e+06	699323	608825	0.747204	0.532846
P30153	Serine/threonine-protein phosphatase 2A 65 kDa regulatory subunit A alpha isoform OS=Homo sapiens OX=9606 GN=PPP2R1A PE=1 SV=4	0	37.944	10	5.11	73.38	4.62046e+06	813752	5.92949e+06	744337	1.28331	0.914697
Q9UJS0	Calcium-binding mitochondrial carrier protein Aralar2 OS=Homo sapiens OX=9606 GN=SLC25A13 PE=1 SV=2	0	37.905	12	8.62	62.87	1.60281e+06	1.21474e+06	1.31643e+06	860949	0.821322	0.708751
P40818	Ubiquitin carboxyl-terminal hydrolase 8 OS=Homo sapiens OX=9606 GN=USP8 PE=1 SV=1	0	37.894	13	8.51	19.38	152734	182982	84449.6	31365.3	0.552919	0.171412
P62191	26S proteasome regulatory subunit 4 OS=Homo sapiens OX=9606 GN=PSMC1 PE=1 SV=1	0	37.814	10	6.21	123.51	6.66761e+06	2.42343e+06	6.9267e+06	2.37333e+06	1.03886	0.979327
P32119	Peroxiredoxin-2 OS=Homo sapiens OX=9606 GN=PRDX2 PE=1 SV=5	0	37.713	9	5.97	112.28	9.31406e+06	1.95903e+06	9.74945e+06	1.12452e+06	1.04675	0.57402
P48594	Serpin B4 OS=Homo sapiens OX=9606 GN=SERPINB4 PE=1 SV=2	0	37.673	3	6.21	88.21	14516.9	21277.1	31728.4	11568.3	2.18561	0.543696
P63010	AP-2 complex subunit beta OS=Homo sapiens OX=9606 GN=AP2B1 PE=1 SV=1	0	37.542	6	5.38	108.07	2.78328e+06	2.41156e+06	2.78013e+06	4.94023e+06	0.998869	2.04856
P08237	ATP-dependent 6-phosphofructokinase, muscle type OS=Homo sapiens OX=9606 GN=PFKM PE=1 SV=2	0	37.494	10	7.99	44.93	1.1098e+06	1.00698e+06	1.06032e+06	625340	0.955414	0.621005
Q9NY61	Protein AATF OS=Homo sapiens OX=9606 GN=AATF PE=1 SV=1	0	37.481	10	4.94	40.88	591313	548992	911191	690454	1.54096	1.25768
P32004	Neural cell adhesion molecule L1 OS=Homo sapiens OX=9606 GN=L1CAM PE=1 SV=2	0	37.44	10	6.24	38.06	1.41091e+06	114157	1.48431e+06	129643	1.05203	1.13565
Q92917	G-patch domain and KOW motifs-containing protein OS=Homo sapiens OX=9606 GN=GPKOW PE=1 SV=2	0	37.413	11	6.15	47.3	1.65315e+06	3.84511e+06	1.12542e+06	1.05369e+06	0.680773	0.274034
Q9UKX7	Nuclear pore complex protein Nup50 OS=Homo sapiens OX=9606 GN=NUP50 PE=1 SV=2	0	37.246	9	7.06	47.38	1.4061e+06	2.33417e+06	551388	429804	0.39214	0.184136
Q13464	Rho-associated protein kinase 1 OS=Homo sapiens OX=9606 GN=ROCK1 PE=1 SV=1	0	37.246	9	5.9	28.27	248727	158478	119946	91730	0.48224	0.57882
P29966	Myristoylated alanine-rich C-kinase substrate OS=Homo sapiens OX=9606 GN=MARCKS PE=1 SV=4	0	37.142	8	4.45	49.07	1.19469e+06	362569	1.61436e+06	142944	1.35128	0.394254
Q6UWE0	E3 ubiquitin-protein ligase LRSAM1 OS=Homo sapiens OX=9606 GN=LRSAM1 PE=1 SV=1	0	37.093	11	5.94	34.29	2.27516e+06	1.6348e+06	1.92277e+06	1.01693e+06	0.845112	0.622052
P08758	Annexin A5 OS=Homo sapiens OX=9606 GN=ANXA5 PE=1 SV=2	0	36.927	9	5.05	72.61	9.72642e+06	619494	1.14431e+07	444866	1.17649	0.718111
P40939	Trifunctional enzyme subunit alpha, mitochondrial OS=Homo sapiens OX=9606 GN=HADHA PE=1 SV=2	0	36.903	12	9.04	99.68	2.49006e+06	814293	2.85402e+06	780547	1.14617	0.958558
O00750	Phosphatidylinositol 4-phosphate 3-kinase C2 domain-containing subunit beta OS=Homo sapiens OX=9606 GN=PIK3C2B PE=1 SV=2	0	36.898	12	7.3	17.67	169693	330045	45270.4	96658.4	0.266778	0.292865
P78332	RNA-binding protein 6 OS=Homo sapiens OX=9606 GN=RBM6 PE=1 SV=5	0	36.868	13	6.32	29.41	300675	657925	118406	212388	0.393801	0.322815
P62269	40S ribosomal protein S18 OS=Homo sapiens OX=9606 GN=RPS18 PE=1 SV=3	0	36.814	9	10.99	113.19	7.97644e+06	1.05387e+06	9.31632e+06	1.1094e+06	1.16798	1.05269
Q9UI08	Ena/VASP-like protein OS=Homo sapiens OX=9606 GN=EVL PE=1 SV=2	0	36.768	11	8.84	16.05	308233	382044	184449	116253	0.598409	0.304292
Q14CN4	Keratin, type II cytoskeletal 72 OS=Homo sapiens OX=9606 GN=KRT72 PE=1 SV=2	0	36.758	2	6.89	215.92	454922	664583	587517	924494	1.29147	1.39109
Q15942	Zyxin OS=Homo sapiens OX=9606 GN=ZYX PE=1 SV=1	0	36.668	10	6.67	56.86	899219	1.04936e+06	622193	111173	0.691926	0.105944
P20839	Inosine-5'-monophosphate dehydrogenase 1 OS=Homo sapiens OX=9606 GN=IMPDH1 PE=1 SV=2	0	36.663	8	6.9	113.74	318851	644796	446955	1.57302e+06	1.40177	2.43956
Q9HCK8	Chromodomain-helicase-DNA-binding protein 8 OS=Homo sapiens OX=9606 GN=CHD8 PE=1 SV=5	0	36.653	8	6.47	40.25	567365	774524	378402	333885	0.666946	0.431084
Q9Y2L1	Exosome complex exonuclease RRP44 OS=Homo sapiens OX=9606 GN=DIS3 PE=1 SV=2	0	36.585	11	7.14	53.29	549482	717668	478127	619692	0.870141	0.863481
O75390	Citrate synthase, mitochondrial OS=Homo sapiens OX=9606 GN=CS PE=1 SV=2	0	36.565	10	8.32	78.16	7.43098e+06	762787	9.07518e+06	887914	1.22126	1.16404
O14879	Interferon-induced protein with tetratricopeptide repeats 3 OS=Homo sapiens OX=9606 GN=IFIT3 PE=1 SV=1	0	36.498	9	5.2	62.53	1.06371e+06	659558	1.07862e+06	278782	1.01402	0.42268
Q15046	Lysine--tRNA ligase OS=Homo sapiens OX=9606 GN=KARS1 PE=1 SV=3	0	36.462	10	6.35	64.79	2.89302e+06	918042	3.43555e+06	949848	1.18753	1.03465
P46781	40S ribosomal protein S9 OS=Homo sapiens OX=9606 GN=RPS9 PE=1 SV=3	0	36.37	11	10.65	131.99	1.36451e+07	9.17098e+06	1.44956e+07	8.55417e+06	1.06233	0.932744
Q12873	Chromodomain-helicase-DNA-binding protein 3 OS=Homo sapiens OX=9606 GN=CHD3 PE=1 SV=3	0	36.37	5	7.3	55.77	91383.4	150064	95231	110301	1.0421	0.735024
Q02413	Desmoglein-1 OS=Homo sapiens OX=9606 GN=DSG1 PE=1 SV=2	0	36.366	10	5.03	39.44	106065	73718.2	240904	108849	2.27129	1.47656
P17812	CTP synthase 1 OS=Homo sapiens OX=9606 GN=CTPS1 PE=1 SV=2	0	36.346	11	6.46	73.48	2.36454e+06	1.85784e+06	2.06031e+06	1.16025e+06	0.871336	0.624513
Q6VY07	Phosphofurin acidic cluster sorting protein 1 OS=Homo sapiens OX=9606 GN=PACS1 PE=1 SV=2	0	36.265	13	7.74	36.76	320538	412391	248577	318694	0.775498	0.772795
Q14126	Desmoglein-2 OS=Homo sapiens OX=9606 GN=DSG2 PE=1 SV=2	0	36.191	11	5.24	77.7	926730	540400	684772	410947	0.738913	0.760449
Q9NQ55	Suppressor of SWI4 1 homolog OS=Homo sapiens OX=9606 GN=PPAN PE=2 SV=1	0	36.156	11	10.13	42.52	735173	460079	1.87105e+06	1.05439e+06	2.54505	2.29176
Q16531	DNA damage-binding protein 1 OS=Homo sapiens OX=9606 GN=DDB1 PE=1 SV=1	0	36.149	11	5.26	59.35	1.82937e+06	834952	1.80423e+06	789804	0.986257	0.945927
Q15366	Poly(rC)-binding protein 2 OS=Homo sapiens OX=9606 GN=PCBP2 PE=1 SV=1	0	36.129	4	6.79	128.28	955522	2.18428e+06	661507	595971	0.6923	0.272846
P22087	rRNA 2'-O-methyltransferase fibrillarin OS=Homo sapiens OX=9606 GN=FBL PE=1 SV=2	0	36.113	9	10.18	74.51	1.21642e+06	456318	1.24138e+06	1.03628e+06	1.02052	2.27096
Q86UV5	Ubiquitin carboxyl-terminal hydrolase 48 OS=Homo sapiens OX=9606 GN=USP48 PE=1 SV=1	0	36.042	12	6.05	29.45	293841	430041	241222	145780	0.820925	0.33899
Q8TBA6	Golgin subfamily A member 5 OS=Homo sapiens OX=9606 GN=GOLGA5 PE=1 SV=3	0	36.032	11	5.83	23.73	77007.8	107281	32298.2		0.419415	#VALUE!
P50914	60S ribosomal protein L14 OS=Homo sapiens OX=9606 GN=RPL14 PE=1 SV=4	0	36.018	7	10.93	102.7	5.5782e+06	3.17589e+06	6.27184e+06	4.52397e+06	1.12435	1.42447
Q9BYJ9	YTH domain-containing family protein 1 OS=Homo sapiens OX=9606 GN=YTHDF1 PE=1 SV=1	0	35.93	5	8.79	58.69		3486.95	95046.9	18369.6	#VALUE!	5.26809
O95785	Protein Wiz OS=Homo sapiens OX=9606 GN=WIZ PE=1 SV=2	0	35.925	9	6.86	49.99	304082	583983	112094	140176	0.36863	0.240034
P47756	F-actin-capping protein subunit beta OS=Homo sapiens OX=9606 GN=CAPZB PE=1 SV=4	0	35.867	9	5.59	78.09	855990	2.19491e+06	677428	3.77071e+06	0.791397	1.71793
P48382	DNA-binding protein RFX5 OS=Homo sapiens OX=9606 GN=RFX5 PE=1 SV=1	0	35.855	11	9.29	30.54	184837	365691	95430	42404.4	0.516293	0.115957
Q9BQE5	Apolipoprotein L2 OS=Homo sapiens OX=9606 GN=APOL2 PE=1 SV=1	0	35.84	8	6.74	56.63	458578	101460	468762	93136.1	1.02221	0.91796
O75694	Nuclear pore complex protein Nup155 OS=Homo sapiens OX=9606 GN=NUP155 PE=1 SV=1	0	35.836	10	6.16	33.26	453319	365190	432030	431450	0.953038	1.18144
Q86XZ4	Spermatogenesis-associated serine-rich protein 2 OS=Homo sapiens OX=9606 GN=SPATS2 PE=1 SV=1	0	35.795	10	8.9	77.6	308659	485493	348054	284612	1.12763	0.586233
P11387	DNA topoisomerase 1 OS=Homo sapiens OX=9606 GN=TOP1 PE=1 SV=2	0	35.789	11	9.31	50.32	414198	650004	781128	946337	1.88588	1.45589
Q92879	CUGBP Elav-like family member 1 OS=Homo sapiens OX=9606 GN=CELF1 PE=1 SV=2	0	35.66	8	8.46	67.49	2.05623e+06	3.47524e+06	1.08601e+06	840320	0.528158	0.241802
O75821	Eukaryotic translation initiation factor 3 subunit G OS=Homo sapiens OX=9606 GN=EIF3G PE=1 SV=2	0	35.644	10	6.13	55.13	1.88913e+06	1.35955e+06	7.78933e+06	1.16658e+07	4.12324	8.58061
P62333	26S proteasome regulatory subunit 10B OS=Homo sapiens OX=9606 GN=PSMC6 PE=1 SV=1	0	35.613	10	7.49	61.64	1.2766e+06	711162	1.33263e+06	396908	1.04389	0.558111
P11182	Lipoamide acyltransferase component of branched-chain alpha-keto acid dehydrogenase complex, mitochondrial OS=Homo sapiens OX=9606 GN=DBT PE=1 SV=3	0	35.61	10	8.51	113.82	266903	3.1164e+06	191297	5.87964e+06	0.716731	1.88668
Q9NRY5	Protein FAM114A2 OS=Homo sapiens OX=9606 GN=FAM114A2 PE=1 SV=4	0	35.561	10	4.88	25	71281.1	23977.6	65895.4		0.924445	#VALUE!
P12004	Proliferating cell nuclear antigen OS=Homo sapiens OX=9606 GN=PCNA PE=1 SV=1	0	35.451	9	4.69	75.74	4.78635e+06	1.40447e+06	5.41947e+06	1.51033e+06	1.13228	1.07538
Q16576	Histone-binding protein RBBP7 OS=Homo sapiens OX=9606 GN=RBBP7 PE=1 SV=1	0	35.43	3	5.05	55.7	3.55905e+06	3.04155e+06	2.24719e+06	828051	0.631401	0.272246
O60566	Mitotic checkpoint serine/threonine-protein kinase BUB1 beta OS=Homo sapiens OX=9606 GN=BUB1B PE=1 SV=3	0	35.392	10	5.27	72.26	373849	700327	147748	116950	0.395208	0.166993
Q9NQS7	Inner centromere protein OS=Homo sapiens OX=9606 GN=INCENP PE=1 SV=3	0	35.35	11	9.44	41.97	472636	1.15835e+06	409123	375152	0.865621	0.323867
O60825	6-phosphofructo-2-kinase/fructose-2,6-bisphosphatase 2 OS=Homo sapiens OX=9606 GN=PFKFB2 PE=1 SV=2	0	35.252	10	8.38	55.52	882789	1.0664e+06	583998	284134	0.661538	0.266442
Q53F19	Nuclear cap-binding protein subunit 3 OS=Homo sapiens OX=9606 GN=NCBP3 PE=1 SV=2	0	35.222	11	5.73	20.49	654065	969070	524013	574501	0.801163	0.592837
Q53EL6	Programmed cell death protein 4 OS=Homo sapiens OX=9606 GN=PDCD4 PE=1 SV=2	0	35.221	9	5.21	59.25	2.07022e+06	2.52624e+06	1.77485e+06	716333	0.857321	0.283557
Q86UK7	E3 ubiquitin-protein ligase ZNF598 OS=Homo sapiens OX=9606 GN=ZNF598 PE=1 SV=1	0	35.216	12	8.4	27.69	374376	447119	316202	344398	0.844612	0.770259
Q9Y3B9	RRP15-like protein OS=Homo sapiens OX=9606 GN=RRP15 PE=1 SV=2	0	35.114	8	5.52	66.07	896007	496220	1.83807e+06	939780	2.0514	1.89388
Q9Y5T5	Ubiquitin carboxyl-terminal hydrolase 16 OS=Homo sapiens OX=9606 GN=USP16 PE=1 SV=1	0	35.09	11	6.93	66.12	446641	752583	507121	746357	1.13541	0.991727
Q9NYV4	Cyclin-dependent kinase 12 OS=Homo sapiens OX=9606 GN=CDK12 PE=1 SV=2	0	35.068	9	9.44	43.08	254132	824966	224947	278272	0.885156	0.337313
Q13492	Phosphatidylinositol-binding clathrin assembly protein OS=Homo sapiens OX=9606 GN=PICALM PE=1 SV=2	0	35.043	10	7.9	63.17	552581	641892	967745	192836	1.75132	0.300418
Q6KB66	Keratin, type II cytoskeletal 80 OS=Homo sapiens OX=9606 GN=KRT80 PE=1 SV=2	0	35.002	12	5.67	77.49	417363	437092	574252	303133	1.37591	0.693522
Q9NSE4	Isoleucine--tRNA ligase, mitochondrial OS=Homo sapiens OX=9606 GN=IARS2 PE=1 SV=2	0	34.976	11	7.2	50.4	953535	517583	810077	415822	0.849551	0.803391
P36542	ATP synthase subunit gamma, mitochondrial OS=Homo sapiens OX=9606 GN=ATP5F1C PE=1 SV=1	0	34.913	7	9.22	117.64	3.23228e+06	2.21058e+06	2.98527e+06	1.90518e+06	0.92358	0.861847
Q8IWJ2	GRIP and coiled-coil domain-containing protein 2 OS=Homo sapiens OX=9606 GN=GCC2 PE=1 SV=4	0	34.887	12	5.14	29.46	398758	224408	144053	81797.9	0.361255	0.364506
O75396	Vesicle-trafficking protein SEC22b OS=Homo sapiens OX=9606 GN=SEC22B PE=1 SV=4	0	34.719	9	6.92	108.32	3.22021e+06	1.35653e+06	2.78431e+06	614143	0.864636	0.452732
P55084	Trifunctional enzyme subunit beta, mitochondrial OS=Homo sapiens OX=9606 GN=HADHB PE=1 SV=3	0	34.715	12	9.41	83.29	3.86555e+06	898649	4.31828e+06	885466	1.11712	0.985331
P15531	Nucleoside diphosphate kinase A OS=Homo sapiens OX=9606 GN=NME1 PE=1 SV=1	0	34.702	2	6.19	59.74	5.12719e+06	1.20859e+06	3.88415e+06	624714	0.757558	0.516894
Q9H3U1	Protein unc-45 homolog A OS=Homo sapiens OX=9606 GN=UNC45A PE=1 SV=1	0	34.628	13	6.07	48.89	1.89231e+06	1.04396e+06	1.83679e+06	655421	0.970662	0.627825
P17858	ATP-dependent 6-phosphofructokinase, liver type OS=Homo sapiens OX=9606 GN=PFKL PE=1 SV=6	0	34.626	6	7.5	58.73	234025	116125	217716	126154	0.930309	1.08636
O43719	HIV Tat-specific factor 1 OS=Homo sapiens OX=9606 GN=HTATSF1 PE=1 SV=1	0	34.544	10	4.4	55.62	1.35197e+06	2.72824e+06	533289	521835	0.394453	0.191272
Q14C86	GTPase-activating protein and VPS9 domain-containing protein 1 OS=Homo sapiens OX=9606 GN=GAPVD1 PE=1 SV=2	0	34.524	11	5.22	57.19	1.42822e+06	1.1974e+06	1.08616e+06	578635	0.760498	0.483242
Q8WUA2	Peptidyl-prolyl cis-trans isomerase-like 4 OS=Homo sapiens OX=9606 GN=PPIL4 PE=1 SV=1	0	34.509	9	5.92	41.84	294772	965237	280647	639160	0.952081	0.662179
P35573	Glycogen debranching enzyme OS=Homo sapiens OX=9606 GN=AGL PE=1 SV=3	0	34.337	12	6.76	43.26	448227	144575	378553	160199	0.844558	1.10807
Q68CQ4	Digestive organ expansion factor homolog OS=Homo sapiens OX=9606 GN=DIEXF PE=1 SV=2	0	34.337	11	5.88	28.88	474072	243537	472642	250296	0.996984	1.02775
Q9NTI5	Sister chromatid cohesion protein PDS5 homolog B OS=Homo sapiens OX=9606 GN=PDS5B PE=1 SV=1	0	34.313	11	8.47	18.94	364458	566519	318935	368893	0.875096	0.651156
P43121	Cell surface glycoprotein MUC18 OS=Homo sapiens OX=9606 GN=MCAM PE=1 SV=2	0	34.312	10	5.76	34.96	584464	393538	385561	38262.5	0.659684	0.0972269
O75122	CLIP-associating protein 2 OS=Homo sapiens OX=9606 GN=CLASP2 PE=1 SV=3	0	34.298	11	8.4	27.3	161524	165820	153869	16309.8	0.952612	0.0983585
Q9Y2H6	Fibronectin type-III domain-containing protein 3A OS=Homo sapiens OX=9606 GN=FNDC3A PE=1 SV=4	0	34.196	10	6.71	21.11	212086	217495	230378	55063.6	1.08625	0.253172
Q69YN4	Protein virilizer homolog OS=Homo sapiens OX=9606 GN=VIRMA PE=1 SV=2	0	34.177	10	5.01	48.12	533766	1.04759e+06	232559	277446	0.435694	0.264843
Q9Y2U8	Inner nuclear membrane protein Man1 OS=Homo sapiens OX=9606 GN=LEMD3 PE=1 SV=2	0	34.144	11	7.55	21.81	142831	248414	74502.5	30840.5	0.521614	0.12415
P16989	Y-box-binding protein 3 OS=Homo sapiens OX=9606 GN=YBX3 PE=1 SV=4	0	34.095	4	9.77	79.5	328456	415895	304728	387882	0.92776	0.932645
Q9H583	HEAT repeat-containing protein 1 OS=Homo sapiens OX=9606 GN=HEATR1 PE=1 SV=3	0	34.091	12	6.54	19.83	771245	291870	874971	335503	1.13449	1.14949
P52789	Hexokinase-2 OS=Homo sapiens OX=9606 GN=HK2 PE=1 SV=2	0	34.068	11	6.05	37.36	1.1361e+06	430991	890052	360645	0.783429	0.836781
Q9Y570	Protein phosphatase methylesterase 1 OS=Homo sapiens OX=9606 GN=PPME1 PE=1 SV=3	0	34.063	9	5.97	55.74	1.2615e+06	1.76765e+06	912983	429279	0.723728	0.242852
P23458	Tyrosine-protein kinase JAK1 OS=Homo sapiens OX=9606 GN=JAK1 PE=1 SV=2	0	33.947	10	7.55	22.03	443928	509684	371701	418435	0.8373	0.820971
P61006	Ras-related protein Rab-8A OS=Homo sapiens OX=9606 GN=RAB8A PE=1 SV=1	0	33.932	5	9.07	69.32	1.97155e+06	1.65221e+06	1.91582e+06	1.37385e+06	0.971733	0.831521
Q7L2J0	7SK snRNA methylphosphate capping enzyme OS=Homo sapiens OX=9606 GN=MEPCE PE=1 SV=1	0	33.825	8	9.57	74.15	1.01053e+06	2.14227e+06	1.16414e+06	1.44506e+06	1.15201	0.674548
Q9UHI6	Probable ATP-dependent RNA helicase DDX20 OS=Homo sapiens OX=9606 GN=DDX20 PE=1 SV=2	0	33.792	10	6.95	75.77	654158	814710	499071	701421	0.762921	0.860945
Q9Y3T9	Nucleolar complex protein 2 homolog OS=Homo sapiens OX=9606 GN=NOC2L PE=1 SV=4	0	33.752	10	5.62	65.1	712543	347712	1.77519e+06	1.29866e+06	2.49135	3.73488
P04150	Glucocorticoid receptor OS=Homo sapiens OX=9606 GN=NR3C1 PE=1 SV=1	0	33.718	11	6.38	30.95	232783	459057	91620.1	47744.3	0.393585	0.104005
Q6PJG2	Mitotic deacetylase-associated SANT domain protein OS=Homo sapiens OX=9606 GN=MIDEAS PE=1 SV=2	0	33.711	9	9.19	26.79	153766	283994	49136.5	42748.6	0.319553	0.150526
Q7Z3T8	Zinc finger FYVE domain-containing protein 16 OS=Homo sapiens OX=9606 GN=ZFYVE16 PE=1 SV=3	0	33.684	11	4.82	36.63	687714	1.08549e+06	136718	53755.6	0.198801	0.049522
Q9H6F5	Coiled-coil domain-containing protein 86 OS=Homo sapiens OX=9606 GN=CCDC86 PE=1 SV=1	0	33.588	10	10.33	59.73	591520	932467	917838	1.03622e+06	1.55166	1.11127
Q5C9Z4	Nucleolar MIF4G domain-containing protein 1 OS=Homo sapiens OX=9606 GN=NOM1 PE=1 SV=1	0	33.573	11	8.1	42.05	131746	158452	209821	318026	1.59262	2.00709
O43390	Heterogeneous nuclear ribonucleoprotein R OS=Homo sapiens OX=9606 GN=HNRNPR PE=1 SV=1	0	33.558	5	8.13	55.55	264626	646586	276231	711758	1.04386	1.10079
P27635	60S ribosomal protein L10 OS=Homo sapiens OX=9606 GN=RPL10 PE=1 SV=4	0	33.549	9	10.08	65.95	6.95898e+06	5.0946e+06	7.00714e+06	4.14967e+06	1.00692	0.814524
Q15042	Rab3 GTPase-activating protein catalytic subunit OS=Homo sapiens OX=9606 GN=RAB3GAP1 PE=1 SV=3	0	33.522	9	5.55	29.85	403058	356518	222684	94901.5	0.552486	0.26619
P50416	Carnitine O-palmitoyltransferase 1, liver isoform OS=Homo sapiens OX=9606 GN=CPT1A PE=1 SV=2	0	33.521	10	8.65	45.8	699323	621840	492055	439097	0.703616	0.706125
P62249	40S ribosomal protein S16 OS=Homo sapiens OX=9606 GN=RPS16 PE=1 SV=2	0	33.42	9	10.21	122.89	7.19521e+06	3.37734e+06	7.09308e+06	3.27412e+06	0.985807	0.969436
P27695	DNA-(apurinic or apyrimidinic site) endonuclease OS=Homo sapiens OX=9606 GN=APEX1 PE=1 SV=2	0	33.389	8	8.12	66.4	2.10463e+06	618876	2.02627e+06	646749	0.962768	1.04504
Q9H8V3	Protein ECT2 OS=Homo sapiens OX=9606 GN=ECT2 PE=1 SV=4	0	33.313	10	7.71	32.08	66440.9	439367	109376	305366	1.64621	0.695014
Q15646	2'-5'-oligoadenylate synthase-like protein OS=Homo sapiens OX=9606 GN=OASL PE=1 SV=2	0	33.293	12	7.87	61.43	1.07301e+06	1.10212e+06	1.26153e+06	1.22225e+06	1.1757	1.109
O43148	mRNA cap guanine-N7 methyltransferase OS=Homo sapiens OX=9606 GN=RNMT PE=1 SV=1	0	33.282	9	6.61	28.69	660511	1.53289e+06	330823	420699	0.500859	0.274447
Q9C0J8	pre-mRNA 3' end processing protein WDR33 OS=Homo sapiens OX=9606 GN=WDR33 PE=1 SV=2	0	33.263	11	9.17	23.79	1.02512e+06	1.62258e+06	393341	522657	0.383702	0.322114
P29083	General transcription factor IIE subunit 1 OS=Homo sapiens OX=9606 GN=GTF2E1 PE=1 SV=2	0	33.21	9	4.82	67.07	1.6565e+06	3.50025e+06	1.21327e+06	1.56388e+06	0.732429	0.44679
Q8N6H7	ADP-ribosylation factor GTPase-activating protein 2 OS=Homo sapiens OX=9606 GN=ARFGAP2 PE=1 SV=1	0	33.207	10	7.99	67.67	316450	410230	211860	186148	0.669491	0.453765
P11172	Uridine 5'-monophosphate synthase OS=Homo sapiens OX=9606 GN=UMPS PE=1 SV=1	0	33.181	11	7.24	43.24	1.0385e+06	521044	1.18361e+06	503942	1.13973	0.967177
Q8N1G0	Zinc finger protein 687 OS=Homo sapiens OX=9606 GN=ZNF687 PE=1 SV=1	0	33.169	11	8.19	72.94	731519	1.27395e+06	293636	220694	0.401406	0.173237
Q99460	26S proteasome non-ATPase regulatory subunit 1 OS=Homo sapiens OX=9606 GN=PSMD1 PE=1 SV=2	0	33.074	10	5.39	60.41	2.33551e+06	658180	1.98211e+06	437942	0.848684	0.665383
Q9NSI2	Protein FAM207A OS=Homo sapiens OX=9606 GN=FAM207A PE=1 SV=2	0	33	10	11.08	82.85	681592	1.48798e+06	963614	1.53657e+06	1.41377	1.03266
Q9UKN8	General transcription factor 3C polypeptide 4 OS=Homo sapiens OX=9606 GN=GTF3C4 PE=1 SV=2	0	32.955	10	6.65	40.74	445217	876940	273441	297184	0.614175	0.338887
Q68CP9	AT-rich interactive domain-containing protein 2 OS=Homo sapiens OX=9606 GN=ARID2 PE=1 SV=2	0	32.904	10	7.42	31.45	571119	720172	289131	207631	0.506253	0.288308
Q96GA3	Protein LTV1 homolog OS=Homo sapiens OX=9606 GN=LTV1 PE=1 SV=1	0	32.808	9	4.91	35.34	146338	289257	144549	422194	0.987777	1.45958
O60437	Periplakin OS=Homo sapiens OX=9606 GN=PPL PE=1 SV=4	0	32.804	11	5.6	20.62	96649.1	180772	31881.5	17381.7	0.329869	0.0961523
P24752	Acetyl-CoA acetyltransferase, mitochondrial OS=Homo sapiens OX=9606 GN=ACAT1 PE=1 SV=1	0	32.801	10	8.85	57.46	1.66358e+06	302058	1.76005e+06	295814	1.05799	0.97933
Q6IN85	Serine/threonine-protein phosphatase 4 regulatory subunit 3A OS=Homo sapiens OX=9606 GN=PPP4R3A PE=1 SV=1	0	32.791	6	4.94	43.96	1.01536e+06	2.32819e+06	306659	192163	0.30202	0.0825376
Q99798	Aconitate hydratase, mitochondrial OS=Homo sapiens OX=9606 GN=ACO2 PE=1 SV=2	0	32.786	10	7.61	49.2	1.36409e+06	243006	2.09903e+06	247079	1.53878	1.01676
P51659	Peroxisomal multifunctional enzyme type 2 OS=Homo sapiens OX=9606 GN=HSD17B4 PE=1 SV=3	0	32.738	8	8.84	72.42	871878	203262	728744	247577	0.835832	1.21802
Q6FI81	Anamorsin OS=Homo sapiens OX=9606 GN=CIAPIN1 PE=1 SV=2	0	32.73	9	5.62	58.63	2.42162e+06	3.44308e+06	1.97747e+06	1.05748e+06	0.816587	0.30713
Q96EU6	Ribosomal RNA processing protein 36 homolog OS=Homo sapiens OX=9606 GN=RRP36 PE=1 SV=1	0	32.725	8	10.17	75.02	456774	680573	764057	1.12541e+06	1.67273	1.65362
P98170	E3 ubiquitin-protein ligase XIAP OS=Homo sapiens OX=9606 GN=XIAP PE=1 SV=2	0	32.642	9	6.65	63.06	533105	956079	275841	270187	0.517424	0.282599
P07737	Profilin-1 OS=Homo sapiens OX=9606 GN=PFN1 PE=1 SV=2	0	32.617	7	8.27	46.06	5.35403e+06	387800	5.55777e+06	233580	1.03805	0.602322
Q5JSH3	WD repeat-containing protein 44 OS=Homo sapiens OX=9606 GN=WDR44 PE=1 SV=1	0	32.569	10	5.45	48.17	623036	631299	399970	44297.8	0.641969	0.0701692
O00303	Eukaryotic translation initiation factor 3 subunit F OS=Homo sapiens OX=9606 GN=EIF3F PE=1 SV=1	0	32.551	7	5.45	82.98	1.82056e+06	932495	1.01964e+06	678268	0.560069	0.727369
P39019	40S ribosomal protein S19 OS=Homo sapiens OX=9606 GN=RPS19 PE=1 SV=2	0	32.542	8	10.32	59.47	3.82554e+06	283119	3.87302e+06	249512	1.01241	0.881298
O15164	Transcription intermediary factor 1-alpha OS=Homo sapiens OX=9606 GN=TRIM24 PE=1 SV=3	0	32.537	10	7.11	21.47	257051	418359	75576.4	14541.2	0.294013	0.0347577
P35232	Prohibitin OS=Homo sapiens OX=9606 GN=PHB PE=1 SV=1	0	32.515	9	5.76	87.41	7.48503e+06	979001	8.34865e+06	812712	1.11538	0.830144
Q9UJA5	tRNA (adenine(58)-N(1))-methyltransferase non-catalytic subunit TRM6 OS=Homo sapiens OX=9606 GN=TRMT6 PE=1 SV=1	0	32.513	9	7.55	53.62	748798	1.37659e+06	993715	1.36548e+06	1.32708	0.991931
Q9Y4W6	AFG3-like protein 2 OS=Homo sapiens OX=9606 GN=AFG3L2 PE=1 SV=2	0	32.483	11	8.66	70.9	1.82562e+06	1.25869e+06	3.1093e+06	2.8632e+06	1.70315	2.27475
Q9UKK9	ADP-sugar pyrophosphatase OS=Homo sapiens OX=9606 GN=NUDT5 PE=1 SV=1	0	32.472	7	4.94	52.99	1.88927e+06	2.16254e+06	1.05115e+06	293181	0.556377	0.135573
Q01968	Inositol polyphosphate 5-phosphatase OCRL OS=Homo sapiens OX=9606 GN=OCRL PE=1 SV=3	0	32.458	12	6.55	49.86	581183	980196	363613	683716	0.625643	0.69753
O75477	Erlin-1 OS=Homo sapiens OX=9606 GN=ERLIN1 PE=1 SV=2	0	32.455	6	7.87	35.3	416977	122265	275725	77552	0.661248	0.634295
Q9Y265	RuvB-like 1 OS=Homo sapiens OX=9606 GN=RUVBL1 PE=1 SV=1	0	32.423	8	6.42	86.71	2.65732e+06	1.62938e+06	2.75953e+06	700379	1.03846	0.429844
E9PAV3	Nascent polypeptide-associated complex subunit alpha, muscle-specific form OS=Homo sapiens OX=9606 GN=NACA PE=1 SV=1	0	32.411	4	9.58	52.52	388708	479794	254680	333807	0.655197	0.69573
P62136	Serine/threonine-protein phosphatase PP1-alpha catalytic subunit OS=Homo sapiens OX=9606 GN=PPP1CA PE=1 SV=1	0	32.393	3	6.33	87	1.6565e+06	1.6479e+06	1.5561e+06	599409	0.93939	0.363741
Q13283	Ras GTPase-activating protein-binding protein 1 OS=Homo sapiens OX=9606 GN=G3BP1 PE=1 SV=1	0	32.383	7	5.52	68.87	1.87255e+06	3.96252e+06	1.3367e+06	2.90416e+06	0.713841	0.732907
Q00403	Transcription initiation factor IIB OS=Homo sapiens OX=9606 GN=GTF2B PE=1 SV=1	0	32.383	7	8.35	70.74	575306	1.41479e+06	726855	815497	1.26342	0.57641
O95218	Zinc finger Ran-binding domain-containing protein 2 OS=Homo sapiens OX=9606 GN=ZRANB2 PE=1 SV=2	0	32.377	10	10.01	39.02	608638	1.56528e+06	516886	588149	0.84925	0.375747
P23921	Ribonucleoside-diphosphate reductase large subunit OS=Homo sapiens OX=9606 GN=RRM1 PE=1 SV=1	0	32.364	10	7.15	67.2	1.60733e+06	553227	1.60596e+06	602612	0.999145	1.08927
Q9HC35	Echinoderm microtubule-associated protein-like 4 OS=Homo sapiens OX=9606 GN=EML4 PE=1 SV=3	0	32.251	11	6.4	48.65	726820	997613	319180	235021	0.439145	0.235583
P05388	60S acidic ribosomal protein P0 OS=Homo sapiens OX=9606 GN=RPLP0 PE=1 SV=1	0	32.195	9	5.97	89.04	1.0452e+07	2.47636e+06	1.17163e+07	3.97338e+06	1.12096	1.60452
Q96E39	RNA binding motif protein, X-linked-like-1 OS=Homo sapiens OX=9606 GN=RBMXL1 PE=1 SV=1	0	32.186	3	9.89	46.31	70001.7	653776	263166	683098	3.75942	1.04485
Q96AY2	Crossover junction endonuclease EME1 OS=Homo sapiens OX=9606 GN=EME1 PE=1 SV=2	0	32.139	9	7.05	27.71	487333	935652	1.63184e+06	3.37212e+06	3.34851	3.60404
P50579	Methionine aminopeptidase 2 OS=Homo sapiens OX=9606 GN=METAP2 PE=1 SV=1	0	32.127	8	5.82	14.03	543105	178152	496028	323841	0.913318	1.81778
P62495	Eukaryotic peptide chain release factor subunit 1 OS=Homo sapiens OX=9606 GN=ETF1 PE=1 SV=3	0	32.126	8	5.71	37.83	1.07621e+06	1.0522e+06	821047	585046	0.762905	0.556024
Q9H814	Phosphorylated adapter RNA export protein OS=Homo sapiens OX=9606 GN=PHAX PE=1 SV=1	0	32.116	8	5.4	87.52	1.64334e+06	3.13429e+06	1.05903e+06	845726	0.644435	0.269831
Q9UPT8	Zinc finger CCCH domain-containing protein 4 OS=Homo sapiens OX=9606 GN=ZC3H4 PE=1 SV=3	0	32.072	9	6.27	13.9	406887	958658	242487	303881	0.595957	0.316986
P29084	Transcription initiation factor IIE subunit beta OS=Homo sapiens OX=9606 GN=GTF2E2 PE=1 SV=1	0	32.021	9	9.66	64.59	516319	1.02755e+06	465321	618170	0.901226	0.601594
Q96NC0	Zinc finger matrin-type protein 2 OS=Homo sapiens OX=9606 GN=ZMAT2 PE=1 SV=1	0	31.977	8	9.01	39.83	291981	672733	362569	568187	1.24176	0.844596
Q15058	Kinesin-like protein KIF14 OS=Homo sapiens OX=9606 GN=KIF14 PE=1 SV=1	0	31.878	11	7.91	30.68	158901	247719	132455	117281	0.833572	0.473444
O76094	Signal recognition particle subunit SRP72 OS=Homo sapiens OX=9606 GN=SRP72 PE=1 SV=3	0	31.865	10	9.26	65.67	686916	533263	950314	682821	1.38345	1.28046
Q9BRJ6	Uncharacterized protein C7orf50 OS=Homo sapiens OX=9606 GN=C7orf50 PE=1 SV=1	0	31.846	8	9.64	35.04	326600	542118	393673	758314	1.20537	1.3988
Q06787	Synaptic functional regulator FMR1 OS=Homo sapiens OX=9606 GN=FMR1 PE=1 SV=1	0	31.793	9	7.42	67.23	252369	994058	294893	2.77698e+06	1.1685	2.79358
Q9H0W8	Protein SMG9 OS=Homo sapiens OX=9606 GN=SMG9 PE=1 SV=1	0	31.775	9	7.01	33.86	251019	588733	163399	204603	0.650943	0.347531
P18669	Phosphoglycerate mutase 1 OS=Homo sapiens OX=9606 GN=PGAM1 PE=1 SV=2	0	31.766	6	7.18	135.2	1.10862e+07	1.39648e+06	1.33236e+07	527019	1.20182	0.377392
O95071	E3 ubiquitin-protein ligase UBR5 OS=Homo sapiens OX=9606 GN=UBR5 PE=1 SV=2	0	31.759	12	5.85	22.86	603691	915094	299226	187056	0.49566	0.204412
P46778	60S ribosomal protein L21 OS=Homo sapiens OX=9606 GN=RPL21 PE=1 SV=2	0	31.701	8	10.49	101.24	4.41786e+06	4.281e+06	3.83034e+06	2.96159e+06	0.867014	0.691799
O14617	AP-3 complex subunit delta-1 OS=Homo sapiens OX=9606 GN=AP3D1 PE=1 SV=1	0	31.662	11	8.48	46.96	388375	712121	259587	354372	0.668394	0.49763
P52597	Heterogeneous nuclear ribonucleoprotein F OS=Homo sapiens OX=9606 GN=HNRNPF PE=1 SV=3	0	31.649	4	5.58	169.67	4.17753e+06	8.46992e+06	2.86605e+06	2.35683e+06	0.686064	0.278259
Q9H307	Pinin OS=Homo sapiens OX=9606 GN=PNN PE=1 SV=5	0	31.582	10	7.14	51.24	536329	1.64961e+06	622974	1.87984e+06	1.16155	1.13956
Q68CZ2	Tensin-3 OS=Homo sapiens OX=9606 GN=TNS3 PE=1 SV=2	0	31.549	8	6.81	41.74	476300	625593	255312	298790	0.536031	0.47761
P56182	Ribosomal RNA processing protein 1 homolog A OS=Homo sapiens OX=9606 GN=RRP1 PE=1 SV=1	0	31.508	8	9.33	61.02	509154	430569	1.66815e+06	1.46015e+06	3.27633	3.3912
P05187	Alkaline phosphatase, placental type OS=Homo sapiens OX=9606 GN=ALPP PE=1 SV=2	0	31.467	5	6.29	69.78	402956	444865	330934	1.288e+06	0.821266	2.89525
P43686	26S proteasome regulatory subunit 6B OS=Homo sapiens OX=9606 GN=PSMC4 PE=1 SV=2	0	31.461	8	5.21	55.2	1.89198e+06	800111	1.82788e+06	562462	0.966121	0.70298
P61106	Ras-related protein Rab-14 OS=Homo sapiens OX=9606 GN=RAB14 PE=1 SV=4	0	31.458	9	6.21	41.76	1.60733e+06	1.38488e+06	1.27326e+06	1.23896e+06	0.792159	0.894637
P40926	Malate dehydrogenase, mitochondrial OS=Homo sapiens OX=9606 GN=MDH2 PE=1 SV=3	0	31.437	8	8.68	55.54	8.4421e+06	447400	9.14395e+06	331182	1.08314	0.740235
O00401	Neural Wiskott-Aldrich syndrome protein OS=Homo sapiens OX=9606 GN=WASL PE=1 SV=2	0	31.432	12	7.93	21.26	519649	1.14916e+06	245827	202673	0.473064	0.176366
Q9GZR1	Sentrin-specific protease 6 OS=Homo sapiens OX=9606 GN=SENP6 PE=1 SV=2	0	31.356	9	6.73	12.49	77142.5	207758	31296.3	79616.9	0.405694	0.38322
Q13045	Protein flightless-1 homolog OS=Homo sapiens OX=9606 GN=FLII PE=1 SV=2	0	31.335	11	6.05	65.38	393073	514134	262660	665867	0.668221	1.29512
P50502	Hsc70-interacting protein OS=Homo sapiens OX=9606 GN=ST13 PE=1 SV=2	0	31.332	9	5.27	45.72	2.40393e+06	405292	3.16392e+06	379346	1.31614	0.935982
P12081	Histidine--tRNA ligase, cytoplasmic OS=Homo sapiens OX=9606 GN=HARS1 PE=1 SV=2	0	31.331	7	5.88	40.82	1.67444e+06	467706	2.26555e+06	596814	1.35302	1.27604
Q9Y3C1	Nucleolar protein 16 OS=Homo sapiens OX=9606 GN=NOP16 PE=1 SV=2	0	31.325	7	9.94	22.01	721923	445896	998444	904551	1.38303	2.02861
O15067	Phosphoribosylformylglycinamidine synthase OS=Homo sapiens OX=9606 GN=PFAS PE=1 SV=4	0	31.298	10	5.76	38.29	1.61885e+06	244425	1.62659e+06	243520	1.00478	0.996299
O75815	Breast cancer anti-estrogen resistance protein 3 OS=Homo sapiens OX=9606 GN=BCAR3 PE=1 SV=1	0	31.259	10	7.96	44.64	359302	582781	153091	174415	0.426078	0.29928
Q6P2H3	Centrosomal protein of 85 kDa OS=Homo sapiens OX=9606 GN=CEP85 PE=1 SV=1	0	31.222	9	6	39.36	66095.9	259272	23666.6	66481.7	0.358065	0.256417
Q99661	Kinesin-like protein KIF2C OS=Homo sapiens OX=9606 GN=KIF2C PE=1 SV=2	0	31.141	10	7.83	92.49	502489	568056	558909	608538	1.11228	1.07127
P62841	40S ribosomal protein S15 OS=Homo sapiens OX=9606 GN=RPS15 PE=1 SV=2	0	31.119	5	10.39	115.08	2.13348e+06	352960	2.68747e+06	568052	1.25967	1.60939
Q9P2R7	Succinate--CoA ligase [ADP-forming] subunit beta, mitochondrial OS=Homo sapiens OX=9606 GN=SUCLA2 PE=1 SV=3	0	31.115	9	7.42	54.31	1.25717e+06	446851	1.26409e+06	435515	1.00551	0.974631
O00193	Small acidic protein OS=Homo sapiens OX=9606 GN=SMAP PE=1 SV=1	0	31.055	6	4.72	22.09		13956.7			#VALUE!	#VALUE!
Q9NW64	Pre-mRNA-splicing factor RBM22 OS=Homo sapiens OX=9606 GN=RBM22 PE=1 SV=1	0	31.033	6	8.54	47.48	699638	1.48013e+06	348551	660242	0.498188	0.446072
Q9BZI7	Regulator of nonsense transcripts 3B OS=Homo sapiens OX=9606 GN=UPF3B PE=1 SV=1	0	30.989	10	9.48	36.22	81014.9	359293	255912	480145	3.15882	1.33636
Q8N8S7	Protein enabled homolog OS=Homo sapiens OX=9606 GN=ENAH PE=1 SV=2	0	30.973	9	6.93	33.79	685080	605389	497513	142872	0.72621	0.236001
Q8N6T3	ADP-ribosylation factor GTPase-activating protein 1 OS=Homo sapiens OX=9606 GN=ARFGAP1 PE=1 SV=2	0	30.878	9	5.66	73.26	613927	965927	321190	220307	0.523174	0.228079
Q9Y606	tRNA pseudouridine synthase A OS=Homo sapiens OX=9606 GN=PUS1 PE=1 SV=3	0	30.826	9	8.41	55.95	459394	616506	396650	393905	0.86342	0.638931
Q6NUQ4	Transmembrane protein 214 OS=Homo sapiens OX=9606 GN=TMEM214 PE=1 SV=2	0	30.781	10	9.14	48.22	720343	302210	693146	148306	0.962243	0.490738
Q8NDV7	Trinucleotide repeat-containing gene 6A protein OS=Homo sapiens OX=9606 GN=TNRC6A PE=1 SV=2	0	30.764	11	7.01	11.41	93871	193561	50199.7	63292	0.534773	0.326988
Q9UKM9	RNA-binding protein Raly OS=Homo sapiens OX=9606 GN=RALY PE=1 SV=1	0	30.74	10	9.17	109.67	1.34682e+06	1.53121e+06	1.24894e+06	2.04167e+06	0.927325	1.33337
Q8N163	Cell cycle and apoptosis regulator protein 2 OS=Homo sapiens OX=9606 GN=CCAR2 PE=1 SV=2	0	30.738	10	5.22	38.37	1.20991e+06	1.07705e+06	843887	300176	0.697482	0.278702
Q9H4M9	EH domain-containing protein 1 OS=Homo sapiens OX=9606 GN=EHD1 PE=1 SV=2	0	30.738	5	6.83	44.73	1.19441e+06	1.27062e+06	962426	424071	0.805775	0.333752
Q15084	Protein disulfide-isomerase A6 OS=Homo sapiens OX=9606 GN=PDIA6 PE=1 SV=1	0	30.665	9	5.08	37.79	2.8101e+06	169879	2.63559e+06	224330	0.9379	1.32053
Q96QD5	DEP domain-containing protein 7 OS=Homo sapiens OX=9606 GN=DEPDC7 PE=2 SV=1	0	30.595	9	7.77	31.9	1.47389e+07	1.70077e+07	1.38783e+07	1.41551e+07	0.941614	0.832275
Q7L590	Protein MCM10 homolog OS=Homo sapiens OX=9606 GN=MCM10 PE=1 SV=2	0	30.555	9	8.75	32.92	126798	588612	106777	354546	0.8421	0.602342
P41236	Protein phosphatase inhibitor 2 OS=Homo sapiens OX=9606 GN=PPP1R2 PE=1 SV=2	0	30.539	7	4.74	55.47	374216	1.33975e+06	259965	136989	0.694694	0.10225
P23634	Plasma membrane calcium-transporting ATPase 4 OS=Homo sapiens OX=9606 GN=ATP2B4 PE=1 SV=2	0	30.525	2	6.6	48.18	776580	850049	852315	684433	1.09752	0.805169
Q9Y6X9	ATPase MORC2 OS=Homo sapiens OX=9606 GN=MORC2 PE=1 SV=2	0	30.51	10	8.38	15.16	203632	431643	144271	209510	0.708489	0.485378
Q13242	Serine/arginine-rich splicing factor 9 OS=Homo sapiens OX=9606 GN=SRSF9 PE=1 SV=1	0	30.497	9	8.65	54.06	152415	618968	95001.5	1.05127e+06	0.623307	1.69843
P52732	Kinesin-like protein KIF11 OS=Homo sapiens OX=9606 GN=KIF11 PE=1 SV=2	0	30.472	11	5.64	38.47	511251	515419	325875	214430	0.637406	0.41603
Q7Z3K3	Pogo transposable element with ZNF domain OS=Homo sapiens OX=9606 GN=POGZ PE=1 SV=2	0	30.361	10	7.4	12.89	364718	655863	214175	290885	0.587235	0.443515
Q9UBU9	Nuclear RNA export factor 1 OS=Homo sapiens OX=9606 GN=NXF1 PE=1 SV=1	0	30.361	9	8.51	84.45	616040	844626	518285	666557	0.841317	0.789174
Q9P258	Protein RCC2 OS=Homo sapiens OX=9606 GN=RCC2 PE=1 SV=2	0	30.359	8	8.78	29.02	457316	407853	247276	217908	0.540711	0.534281
Q9UJV9	Probable ATP-dependent RNA helicase DDX41 OS=Homo sapiens OX=9606 GN=DDX41 PE=1 SV=2	0	30.344	8	6.84	58.82	423291	820563	463709	777513	1.09549	0.947536
O00534	von Willebrand factor A domain-containing protein 5A OS=Homo sapiens OX=9606 GN=VWA5A PE=1 SV=2	0	30.331	9	6.58	19.39	332433	604051	177963	56682.2	0.535335	0.0938369
O15144	Actin-related protein 2/3 complex subunit 2 OS=Homo sapiens OX=9606 GN=ARPC2 PE=1 SV=1	0	30.309	10	7.36	39.38	912130	865688	852962	1.89283e+06	0.935133	2.1865
Q86UE8	Serine/threonine-protein kinase tousled-like 2 OS=Homo sapiens OX=9606 GN=TLK2 PE=1 SV=2	0	30.286	7	8.41	53.82	845068	1.67804e+06	283035	343890	0.334926	0.204936
Q04917	14-3-3 protein eta OS=Homo sapiens OX=9606 GN=YWHAH PE=1 SV=4	0	30.274	6	4.84	51.43	833250	116063	976547	68863.1	1.17197	0.593326
Q9NUL3	Double-stranded RNA-binding protein Staufen homolog 2 OS=Homo sapiens OX=9606 GN=STAU2 PE=1 SV=2	0	30.254	8	9.61	111.2	175057	377883	216223	384280	1.23515	1.01693
P82979	SAP domain-containing ribonucleoprotein OS=Homo sapiens OX=9606 GN=SARNP PE=1 SV=3	0	30.191	9	6.42	54.01	3.5295e+06	3.3865e+06	2.85348e+06	1.11877e+06	0.808464	0.330363
P07954	Fumarate hydratase, mitochondrial OS=Homo sapiens OX=9606 GN=FH PE=1 SV=3	0	30.175	8	8.76	39.24	5.41028e+06	366916	5.98893e+06	289735	1.10695	0.78965
Q9P246	Stromal interaction molecule 2 OS=Homo sapiens OX=9606 GN=STIM2 PE=1 SV=2	0	30.164	9	6.76	18.63	185756	375808	32289.1	151641	0.173826	0.403508
Q9NVN8	Guanine nucleotide-binding protein-like 3-like protein OS=Homo sapiens OX=9606 GN=GNL3L PE=1 SV=1	0	30.134	11	8.44	40	736993	1.36833e+06	996702	1.07302e+06	1.35239	0.784183
P28340	DNA polymerase delta catalytic subunit OS=Homo sapiens OX=9606 GN=POLD1 PE=1 SV=2	0	30.132	11	7.03	12.94	4.98343e+06	4.73256e+06	3.03602e+06	1.60881e+06	0.609224	0.339945
Q9BPX3	Condensin complex subunit 3 OS=Homo sapiens OX=9606 GN=NCAPG PE=1 SV=1	0	30.118	10	5.59	77.36	1.43459e+06	1.53342e+06	763107	499036	0.531934	0.325441
P62987	Ubiquitin-60S ribosomal protein L40 OS=Homo sapiens OX=9606 GN=UBA52 PE=1 SV=2	0	30.092	7	9.83	239.76	2.20591e+07	1.40265e+07	2.25711e+07	1.10609e+07	1.02321	0.788571
Q96QK1	Vacuolar protein sorting-associated protein 35 OS=Homo sapiens OX=9606 GN=VPS35 PE=1 SV=2	0	30.088	8	5.49	45.17	1.01452e+06	387083	1.1322e+06	414867	1.11599	1.07178
Q6P996	Pyridoxal-dependent decarboxylase domain-containing protein 1 OS=Homo sapiens OX=9606 GN=PDXDC1 PE=1 SV=2	0	30.062	10	5.38	30.15	683619	680162	406079	140613	0.594013	0.206735
P57737	Coronin-7 OS=Homo sapiens OX=9606 GN=CORO7 PE=1 SV=2	0	29.963	9	5.8	71.41	548234	1.38848e+06	203876	226042	0.371878	0.162798
O95425	Supervillin OS=Homo sapiens OX=9606 GN=SVIL PE=1 SV=2	0	29.899	10	6.98	21.48	174052	203399	36918.8	329756	0.212114	1.62123
Q9UEG4	Zinc finger protein 629 OS=Homo sapiens OX=9606 GN=ZNF629 PE=1 SV=2	0	29.882	8	7.93	11.07	177653	419348	130866	221121	0.73664	0.527298
Q13470	Non-receptor tyrosine-protein kinase TNK1 OS=Homo sapiens OX=9606 GN=TNK1 PE=1 SV=3	0	29.88	11	9.48	15.48	359419	780699	263988	764773	0.734485	0.979601
Q9UK61	Protein TASOR OS=Homo sapiens OX=9606 GN=TASOR PE=1 SV=3	0	29.871	10	5.8	43.79	622867	952974	265916	179830	0.426923	0.188704
O95391	Pre-mRNA-splicing factor SLU7 OS=Homo sapiens OX=9606 GN=SLU7 PE=1 SV=2	0	29.855	11	7.14	32.64	583906	954171	452240	649872	0.774508	0.681085
Q9ULW0	Targeting protein for Xklp2 OS=Homo sapiens OX=9606 GN=TPX2 PE=1 SV=2	0	29.846	9	9.23	27.21	219292	485931	160706	225633	0.73284	0.464332
Q96T51	RUN and FYVE domain-containing protein 1 OS=Homo sapiens OX=9606 GN=RUFY1 PE=1 SV=2	0	29.823	9	5.74	61.23	486901	806847	240030	198036	0.492975	0.245444
Q53H96	Pyrroline-5-carboxylate reductase 3 OS=Homo sapiens OX=9606 GN=PYCR3 PE=1 SV=3	0	29.792	6	7.72	79.98	736923	714880	513958	503984	0.697439	0.704991
O95985	DNA topoisomerase 3-beta-1 OS=Homo sapiens OX=9606 GN=TOP3B PE=1 SV=1	0	29.774	10	8.12	57.85	269902	871854	224022	803220	0.83001	0.921278
Q99567	Nuclear pore complex protein Nup88 OS=Homo sapiens OX=9606 GN=NUP88 PE=1 SV=2	0	29.748	8	5.69	47.74	753680	799465	318545	213635	0.422653	0.267222
Q12986	Transcriptional repressor NF-X1 OS=Homo sapiens OX=9606 GN=NFX1 PE=1 SV=2	0	29.741	10	8.24	11.75	233998	502525	283646	464332	1.21217	0.923998
P46379	Large proline-rich protein BAG6 OS=Homo sapiens OX=9606 GN=BAG6 PE=1 SV=2	0	29.74	11	5.6	22.15	623997	267910	542787	95928.2	0.869856	0.358061
Q8IWW6	Rho GTPase-activating protein 12 OS=Homo sapiens OX=9606 GN=ARHGAP12 PE=1 SV=1	0	29.736	10	7.61	25.41	200102	312782	125184	82131.8	0.6256	0.262585
P40429	60S ribosomal protein L13a OS=Homo sapiens OX=9606 GN=RPL13A PE=1 SV=2	0	29.729	8	10.93	101.06	9.52798e+06	2.99801e+06	1.06103e+07	4.24744e+06	1.1136	1.41675
P62195	26S proteasome regulatory subunit 8 OS=Homo sapiens OX=9606 GN=PSMC5 PE=1 SV=1	0	29.705	6	7.55	100.08	1.45294e+06	1.12879e+06	1.32051e+06	407530	0.908856	0.361034
O95551	Tyrosyl-DNA phosphodiesterase 2 OS=Homo sapiens OX=9606 GN=TDP2 PE=1 SV=1	0	29.603	6	5.1	117.21	964577	3.22187e+06	989012	2.17449e+06	1.02533	0.674915
Q14331	Protein FRG1 OS=Homo sapiens OX=9606 GN=FRG1 PE=1 SV=1	0	29.575	8	9.01	22.71	318827	650614	354136	249855	1.11075	0.38403
O14647	Chromodomain-helicase-DNA-binding protein 2 OS=Homo sapiens OX=9606 GN=CHD2 PE=1 SV=2	0	29.466	4	8.1	26.65	8574.9	27919.4	6108.42	32675.9	0.712361	1.17036
Q15054	DNA polymerase delta subunit 3 OS=Homo sapiens OX=9606 GN=POLD3 PE=1 SV=2	0	29.446	8	9.35	34.17	520232	975611	440921	486156	0.847547	0.49831
Q7RTP6	[F-actin]-monooxygenase MICAL3 OS=Homo sapiens OX=9606 GN=MICAL3 PE=1 SV=2	0	29.316	11	5.55	11.07	92991.9	243997	29334.6		0.315453	#VALUE!
Q2TBE0	CWF19-like protein 2 OS=Homo sapiens OX=9606 GN=CWF19L2 PE=1 SV=4	0	29.266	10	8.65	20.02	128207	305656	100235	256024	0.781823	0.837621
Q3V6T2	Girdin OS=Homo sapiens OX=9606 GN=CCDC88A PE=1 SV=2	0	29.192	9	6.21	13.53	98465.7	63500.8	31814	22496.3	0.323097	0.354268
Q9UBE0	SUMO-activating enzyme subunit 1 OS=Homo sapiens OX=9606 GN=SAE1 PE=1 SV=1	0	29.19	8	5.3	34.53	1.8893e+06	481856	2.50001e+06	250057	1.32325	0.518946
P55196	Afadin OS=Homo sapiens OX=9606 GN=AFDN PE=1 SV=3	0	29.146	9	6.47	15.01	105975	258029	20101.5	19224.3	0.189681	0.0745045
Q15059	Bromodomain-containing protein 3 OS=Homo sapiens OX=9606 GN=BRD3 PE=1 SV=1	0	29.14	4	9.36	17.16	53063.8	44921.6	43405	9774.44	0.817978	0.217589
Q969V3	Nicalin OS=Homo sapiens OX=9606 GN=NCLN PE=1 SV=2	0	29.126	8	6.89	47.88	1.15851e+06	637959	1.1624e+06	576652	1.00336	0.903902
P09913	Interferon-induced protein with tetratricopeptide repeats 2 OS=Homo sapiens OX=9606 GN=IFIT2 PE=1 SV=1	0	29.115	9	6.76	82.35	2.15954e+06	1.15662e+06	2.62789e+06	1.10748e+06	1.21687	0.957513
Q6YN16	Hydroxysteroid dehydrogenase-like protein 2 OS=Homo sapiens OX=9606 GN=HSDL2 PE=1 SV=1	0	29.091	9	7.99	112.74	2.58003e+06	1.2063e+06	2.56088e+06	1.00834e+06	0.992577	0.8359
P83881	60S ribosomal protein L36a OS=Homo sapiens OX=9606 GN=RPL36A PE=1 SV=2	0	29.052	4	10.58	123.85	1.44117e+06	837614	1.94359e+06	1.01189e+06	1.34862	1.20806
Q06124	Tyrosine-protein phosphatase non-receptor type 11 OS=Homo sapiens OX=9606 GN=PTPN11 PE=1 SV=3	0	29.046	10	7.3	36.19	1.15017e+06	644190	1.15425e+06	178556	1.00354	0.277179
P32754	4-hydroxyphenylpyruvate dioxygenase OS=Homo sapiens OX=9606 GN=HPD PE=1 SV=2	0	29.035	8	7.01	47.53	3.1391e+06	296774	3.94567e+06	182934	1.25694	0.616408
Q0ZGT2	Nexilin OS=Homo sapiens OX=9606 GN=NEXN PE=1 SV=1	0	29.035	10	5.33	29.47	137703	387562	81300.4	1.33942e+06	0.590405	3.45603
Q14527	Helicase-like transcription factor OS=Homo sapiens OX=9606 GN=HLTF PE=1 SV=2	0	29.018	9	8.6	54.06	126206	234476	136610	268491	1.08243	1.14507
Q8WUM0	Nuclear pore complex protein Nup133 OS=Homo sapiens OX=9606 GN=NUP133 PE=1 SV=2	0	28.978	10	5.1	32.07	2.27019e+06	2.15944e+06	1.87931e+06	654343	0.827822	0.303015
P35249	Replication factor C subunit 4 OS=Homo sapiens OX=9606 GN=RFC4 PE=1 SV=2	0	28.977	8	8.02	64.39	4.79825e+06	4.30112e+06	4.94112e+06	4.37606e+06	1.02978	1.01742
P46937	Transcriptional coactivator YAP1 OS=Homo sapiens OX=9606 GN=YAP1 PE=1 SV=2	0	28.963	8	5.17	35.33	366817	873970	54148.8	73555.7	0.147618	0.0841627
Q9BVG8	Kinesin-like protein KIFC3 OS=Homo sapiens OX=9606 GN=KIFC3 PE=1 SV=4	0	28.949	9	7.69	12.02	157806	157291	134554	82351.3	0.852649	0.523559
Q9UNY4	Transcription termination factor 2 OS=Homo sapiens OX=9606 GN=TTF2 PE=1 SV=2	0	28.947	10	8.37	24.23	134344	248060	50892.1	111605	0.37882	0.449913
Q86U86	Protein polybromo-1 OS=Homo sapiens OX=9606 GN=PBRM1 PE=1 SV=1	0	28.905	10	6.89	38.3	351533	370601	257140	191727	0.731482	0.51734
Q9BYG3	MKI67 FHA domain-interacting nucleolar phosphoprotein OS=Homo sapiens OX=9606 GN=NIFK PE=1 SV=1	0	28.9	7	9.88	24.12	85389.1	62863	135556	137710	1.58751	2.19063
Q8N1N4	Keratin, type II cytoskeletal 78 OS=Homo sapiens OX=9606 GN=KRT78 PE=1 SV=2	0	28.891	8	6.02	60.63	225944	223849	268720	316302	1.18932	1.41301
Q96I99	Succinate--CoA ligase [GDP-forming] subunit beta, mitochondrial OS=Homo sapiens OX=9606 GN=SUCLG2 PE=1 SV=2	0	28.884	11	6.39	37.36	686395	201476	684733	266623	0.997578	1.32335
P62937	Peptidyl-prolyl cis-trans isomerase A OS=Homo sapiens OX=9606 GN=PPIA PE=1 SV=2	0	28.854	4	7.81	52.77	1.66275e+06	222316	1.50701e+06	238282	0.906339	1.07182
Q96CW1	AP-2 complex subunit mu OS=Homo sapiens OX=9606 GN=AP2M1 PE=1 SV=2	0	28.846	10	9.54	99.81	2.00785e+06	3.77908e+06	2.02132e+06	6.28621e+06	1.00671	1.66342
Q9BXJ9	N-alpha-acetyltransferase 15, NatA auxiliary subunit OS=Homo sapiens OX=9606 GN=NAA15 PE=1 SV=1	0	28.845	10	7.42	62.23	1.69317e+06	450109	1.90271e+06	475815	1.12375	1.05711
Q12904	Aminoacyl tRNA synthase complex-interacting multifunctional protein 1 OS=Homo sapiens OX=9606 GN=AIMP1 PE=1 SV=2	0	28.8	7	8.43	85.81	602425	301538	399395	323560	0.662979	1.07303
Q96KC8	DnaJ homolog subfamily C member 1 OS=Homo sapiens OX=9606 GN=DNAJC1 PE=1 SV=1	0	28.721	8	8.63	20.44	171183	146799	287312	222819	1.67839	1.51784
P08651	Nuclear factor 1 C-type OS=Homo sapiens OX=9606 GN=NFIC PE=1 SV=2	0	28.698	6	8.38	30.78	632481	1.69479e+06	196793	701051	0.311145	0.413651
Q6PGP7	Tetratricopeptide repeat protein 37 OS=Homo sapiens OX=9606 GN=TTC37 PE=1 SV=1	0	28.693	10	7.53	23.81	359995	315990	363769	431932	1.01048	1.36692
P46776	60S ribosomal protein L27a OS=Homo sapiens OX=9606 GN=RPL27A PE=1 SV=2	0	28.644	8	11	95.67	2.42657e+06	2.70485e+06	2.67945e+06	2.69237e+06	1.10421	0.995388
Q5T1M5	FK506-binding protein 15 OS=Homo sapiens OX=9606 GN=FKBP15 PE=1 SV=2	0	28.591	8	5.2	44.44	433628	636029	121779	17808.9	0.280836	0.0280001
O94905	Erlin-2 OS=Homo sapiens OX=9606 GN=ERLIN2 PE=1 SV=1	0	28.574	4	5.62	40.42	237367	118952	204429	79118	0.861235	0.665123
Q8NI08	Nuclear receptor coactivator 7 OS=Homo sapiens OX=9606 GN=NCOA7 PE=1 SV=2	0	28.554	9	5.59	46.33	343967	720407	116311	194348	0.338145	0.269775
P35613	Basigin OS=Homo sapiens OX=9606 GN=BSG PE=1 SV=2	0	28.552	6	5.66	69.47	5.20039e+06	829829	5.56862e+06	731414	1.07081	0.881403
O96028	Histone-lysine N-methyltransferase NSD2 OS=Homo sapiens OX=9606 GN=NSD2 PE=1 SV=1	0	28.401	9	8.69	18.33	128951	341453	116130	213453	0.900574	0.625133
Q10567	AP-1 complex subunit beta-1 OS=Homo sapiens OX=9606 GN=AP1B1 PE=1 SV=2	0	28.386	4	5.06	53.78	739775	242223	991345	241774	1.34006	0.998147
Q9BXP5	Serrate RNA effector molecule homolog OS=Homo sapiens OX=9606 GN=SRRT PE=1 SV=1	0	28.337	9	5.96	31.04	1.22776e+06	664907	1.48399e+06	583950	1.20869	0.878244
Q86V81	THO complex subunit 4 OS=Homo sapiens OX=9606 GN=ALYREF PE=1 SV=3	0	28.335	7	11.15	38	961314	1.77547e+06	629021	1.66508e+06	0.654335	0.937821
Q16851	UTP--glucose-1-phosphate uridylyltransferase OS=Homo sapiens OX=9606 GN=UGP2 PE=1 SV=5	0	28.315	9	8.15	31.79	2.15734e+06	517688	2.17691e+06	287030	1.00907	0.554446
O60488	Long-chain-fatty-acid--CoA ligase 4 OS=Homo sapiens OX=9606 GN=ACSL4 PE=1 SV=2	0	28.281	8	8.38	30.94	749775	312938	692595	302382	0.923738	0.966266
Q16778	Histone H2B type 2-E OS=Homo sapiens OX=9606 GN=H2BC21 PE=1 SV=3	0	28.208	2	10.32	161.51	1.98812e+07	4.05303e+07	1.67142e+07	5.50398e+07	0.840703	1.35799
P62081	40S ribosomal protein S7 OS=Homo sapiens OX=9606 GN=RPS7 PE=1 SV=1	0	28.199	8	10.1	164.13	1.53783e+07	8.86188e+06	1.50406e+07	7.69541e+06	0.978042	0.868372
P15408	Fos-related antigen 2 OS=Homo sapiens OX=9606 GN=FOSL2 PE=1 SV=1	0	28.198	8	7.49	52.04	466881	1.42834e+06	176908	125632	0.378914	0.0879564
Q14671	Pumilio homolog 1 OS=Homo sapiens OX=9606 GN=PUM1 PE=1 SV=3	0	28.105	6	6.84	53.77	840515	835294	625211	275756	0.743843	0.33013
P51148	Ras-related protein Rab-5C OS=Homo sapiens OX=9606 GN=RAB5C PE=1 SV=2	0	28.067	4	8.41	89.54	1.13297e+06	901461	977788	832237	0.863034	0.923208
P49189	4-trimethylaminobutyraldehyde dehydrogenase OS=Homo sapiens OX=9606 GN=ALDH9A1 PE=1 SV=3	0	28.063	7	5.87	20.44	1.56709e+06	321733	1.65353e+06	221836	1.05516	0.689501
Q7Z460	CLIP-associating protein 1 OS=Homo sapiens OX=9606 GN=CLASP1 PE=1 SV=1	0	28.027	9	9.03	11.95	304683	278786	239463	102262	0.785942	0.366811
O00151	PDZ and LIM domain protein 1 OS=Homo sapiens OX=9606 GN=PDLIM1 PE=1 SV=4	0	28	7	7.02	63.62	1.02144e+06	1.18374e+06	612576	171626	0.599717	0.144986
Q12788	Transducin beta-like protein 3 OS=Homo sapiens OX=9606 GN=TBL3 PE=1 SV=2	0	27.96	8	6.9	26.73	230290	200148	352842	285459	1.53216	1.42624
Q14694	Ubiquitin carboxyl-terminal hydrolase 10 OS=Homo sapiens OX=9606 GN=USP10 PE=1 SV=2	0	27.951	11	5.31	24.35	517619	683485	346169	502604	0.668772	0.735354
Q27J81	Inverted formin-2 OS=Homo sapiens OX=9606 GN=INF2 PE=1 SV=2	0	27.939	9	5.38	48.45	302729	233537	215892	71056.9	0.713153	0.304263
Q9P2N7	Kelch-like protein 13 OS=Homo sapiens OX=9606 GN=KLHL13 PE=1 SV=3	0	27.92	2	6.62	18.83	351266	933763	153314	81055.4	0.436461	0.0868052
Q8TEW0	Partitioning defective 3 homolog OS=Homo sapiens OX=9606 GN=PARD3 PE=1 SV=2	0	27.919	10	7.68	33.75	454061	480951	248650	229110	0.547614	0.476368
P48047	ATP synthase subunit O, mitochondrial OS=Homo sapiens OX=9606 GN=ATP5PO PE=1 SV=1	0	27.912	7	9.96	55.95	3.01953e+06	407463	3.08948e+06	326318	1.02317	0.800853
Q96K76	Ubiquitin carboxyl-terminal hydrolase 47 OS=Homo sapiens OX=9606 GN=USP47 PE=1 SV=3	0	27.893	10	5.08	22.89	6.69587e+06	3.46462e+06	6.17658e+06	1.75652e+06	0.922446	0.506987
Q7Z4H7	HAUS augmin-like complex subunit 6 OS=Homo sapiens OX=9606 GN=HAUS6 PE=1 SV=2	0	27.874	8	6.47	26.5	179335	396844	80737.7	26007.4	0.450206	0.0655354
Q9NZ43	Vesicle transport protein USE1 OS=Homo sapiens OX=9606 GN=USE1 PE=1 SV=2	0	27.816	9	9.07	17.59	59393.8	45018.1	19753.3	5301.8	0.332583	0.11777
Q9NZT2	Opioid growth factor receptor OS=Homo sapiens OX=9606 GN=OGFR PE=1 SV=3	0	27.795	8	4.84	29.35	316291	165334	309643	69206	0.978982	0.418582
Q5QNW6	Histone H2B type 2-F OS=Homo sapiens OX=9606 GN=H2BC18 PE=1 SV=3	0	27.794	2	10.32	191.08	2.23023e+06	5.35233e+06	1.9344e+06	7.82467e+06	0.867354	1.46192
Q6PK04	Coiled-coil domain-containing protein 137 OS=Homo sapiens OX=9606 GN=CCDC137 PE=1 SV=1	0	27.789	9	10.93	60.93	284566	515228	908729	1.52616e+06	3.19339	2.9621
P09543	2',3'-cyclic-nucleotide 3'-phosphodiesterase OS=Homo sapiens OX=9606 GN=CNP PE=1 SV=2	0	27.756	9	9.07	21.19	427636	398445	475072	591537	1.11093	1.48461
Q96ST3	Paired amphipathic helix protein Sin3a OS=Homo sapiens OX=9606 GN=SIN3A PE=1 SV=2	0	27.746	9	7.25	35.02	615176	945144	347126	234287	0.564271	0.247885
Q15642	Cdc42-interacting protein 4 OS=Homo sapiens OX=9606 GN=TRIP10 PE=1 SV=3	0	27.744	10	5.73	31.87	297369	250045	347896	93005.2	1.16991	0.371954
Q86W92	Liprin-beta-1 OS=Homo sapiens OX=9606 GN=PPFIBP1 PE=1 SV=2	0	27.719	6	5.55	19.76	2.4469e+06	2.5479e+06	2.04155e+06	1.88494e+06	0.834341	0.739801
P61289	Proteasome activator complex subunit 3 OS=Homo sapiens OX=9606 GN=PSME3 PE=1 SV=1	0	27.686	8	5.95	22.1	1.13515e+06	1.8978e+06	903468	291456	0.795904	0.153576
Q9BZ95	Histone-lysine N-methyltransferase NSD3 OS=Homo sapiens OX=9606 GN=NSD3 PE=1 SV=1	0	27.67	10	8.21	7.48	67311	84126.6	56520.6	75196.5	0.839694	0.89385
P00505	Aspartate aminotransferase, mitochondrial OS=Homo sapiens OX=9606 GN=GOT2 PE=1 SV=3	0	27.668	10	9.01	56.09	3.89119e+06	186226	4.73411e+06	170371	1.21662	0.914863
O95292	Vesicle-associated membrane protein-associated protein B/C OS=Homo sapiens OX=9606 GN=VAPB PE=1 SV=3	0	27.663	6	7.3	21.03	663129	306324	589317	116082	0.888691	0.378954
Q9H223	EH domain-containing protein 4 OS=Homo sapiens OX=9606 GN=EHD4 PE=1 SV=1	0	27.651	9	6.76	48.4	421787	285319	465470	183173	1.10357	0.641993
P57740	Nuclear pore complex protein Nup107 OS=Homo sapiens OX=9606 GN=NUP107 PE=1 SV=1	0	27.579	10	5.43	42.47	1.64102e+06	1.61604e+06	1.27346e+06	400330	0.776015	0.247722
P80723	Brain acid soluble protein 1 OS=Homo sapiens OX=9606 GN=BASP1 PE=1 SV=2	0	27.474	8	4.63	19.72	581293	60746.6	690489	170371	1.18785	2.80462
Q16512	Serine/threonine-protein kinase N1 OS=Homo sapiens OX=9606 GN=PKN1 PE=1 SV=2	0	27.46	8	6.37	29.99	157131	267380	99082.8	117588	0.630576	0.43978
P22392	Nucleoside diphosphate kinase B OS=Homo sapiens OX=9606 GN=NME2 PE=1 SV=1	0	27.458	1	8.41	72.24	2.49617e+06	463176	3.93618e+06	194741	1.57689	0.420448
Q5M775	Cytospin-B OS=Homo sapiens OX=9606 GN=SPECC1 PE=1 SV=1	0	27.44	9	6.7	19.43	266458	250788	159476	116437	0.598505	0.464284
P18031	Tyrosine-protein phosphatase non-receptor type 1 OS=Homo sapiens OX=9606 GN=PTPN1 PE=1 SV=1	0	27.424	8	6.27	20.17	242514	135459	131223	73328.1	0.541096	0.541331
P25490	Transcriptional repressor protein YY1 OS=Homo sapiens OX=9606 GN=YY1 PE=1 SV=2	0	27.411	9	6.25	46.45	659826	592585	542883	375814	0.822766	0.634194
Q9UQN3	Charged multivesicular body protein 2b OS=Homo sapiens OX=9606 GN=CHMP2B PE=1 SV=1	0	27.401	7	8.76	69.16	853216	1.26306e+06	559744	519967	0.656041	0.411671
Q8WUB8	PHD finger protein 10 OS=Homo sapiens OX=9606 GN=PHF10 PE=1 SV=3	0	27.371	8	6.62	34.2	282421	470188	232351	216174	0.822713	0.459761
P62140	Serine/threonine-protein phosphatase PP1-beta catalytic subunit OS=Homo sapiens OX=9606 GN=PPP1CB PE=1 SV=3	0	27.364	2	6.19	61.22	154091	298565	115327	130708	0.748432	0.437786
P53004	Biliverdin reductase A OS=Homo sapiens OX=9606 GN=BLVRA PE=1 SV=2	0	27.349	9	6.44	67.51	1.4746e+06	1.0214e+06	1.37323e+06	844216	0.931255	0.826526
Q15652	Probable JmjC domain-containing histone demethylation protein 2C OS=Homo sapiens OX=9606 GN=JMJD1C PE=1 SV=2	0	27.347	9	7.87	22.48	262252	521401	53767.6	177056	0.205023	0.339578
Q6T4R5	Nance-Horan syndrome protein OS=Homo sapiens OX=9606 GN=NHS PE=1 SV=2	0	27.343	10	6.86	13.64	226770	285993	81904.8	67645.5	0.36118	0.236529
P18077	60S ribosomal protein L35a OS=Homo sapiens OX=9606 GN=RPL35A PE=1 SV=2	0	27.303	8	11.06	72.91	3.48083e+06	2.26885e+06	2.68953e+06	2.48298e+06	0.77267	1.09438
Q9Y262	Eukaryotic translation initiation factor 3 subunit L OS=Homo sapiens OX=9606 GN=EIF3L PE=1 SV=1	0	27.286	9	6.34	79.94	3.61633e+06	1.03643e+06	3.77713e+06	1.09974e+06	1.04447	1.06109
P14635	G2/mitotic-specific cyclin-B1 OS=Homo sapiens OX=9606 GN=CCNB1 PE=1 SV=1	0	27.286	8	7.47	59.92	702050	1.06597e+06	568803	202706	0.810203	0.190162
Q13098	COP9 signalosome complex subunit 1 OS=Homo sapiens OX=9606 GN=GPS1 PE=1 SV=4	0	27.267	7	6.74	50.5	1.43201e+06	551216	1.65062e+06	227199	1.15266	0.412178
Q6UN15	Pre-mRNA 3'-end-processing factor FIP1 OS=Homo sapiens OX=9606 GN=FIP1L1 PE=1 SV=1	0	27.243	6	5.59	65.33	736510	1.52004e+06	349387	521277	0.474382	0.342937
P09622	Dihydrolipoyl dehydrogenase, mitochondrial OS=Homo sapiens OX=9606 GN=DLD PE=1 SV=2	0	27.238	7	7.85	66.96	3.009e+06	513136	3.00606e+06	704687	0.999022	1.37329
P14735	Insulin-degrading enzyme OS=Homo sapiens OX=9606 GN=IDE PE=1 SV=4	0	27.207	10	6.61	21.35	1.16782e+06	178381	1.33903e+06	145062	1.1466	0.813213
Q99439	Calponin-2 OS=Homo sapiens OX=9606 GN=CNN2 PE=1 SV=4	0	27.201	8	7.33	76.52	1.93818e+06	2.80204e+06	1.15723e+06	787617	0.59707	0.281087
P11171	Protein 4.1 OS=Homo sapiens OX=9606 GN=EPB41 PE=1 SV=4	0	27.192	8	5.58	17.44	237453	215083	171099	52720.2	0.72056	0.245116
P38117	Electron transfer flavoprotein subunit beta OS=Homo sapiens OX=9606 GN=ETFB PE=1 SV=3	0	27.13	8	8.1	122.81	2.94764e+06	1.25368e+06	3.67376e+06	1.01964e+06	1.24634	0.813319
Q5BKZ1	DBIRD complex subunit ZNF326 OS=Homo sapiens OX=9606 GN=ZNF326 PE=1 SV=2	0	27.113	9	5.15	60.83	1.36209e+06	1.83021e+06	889161	949230	0.652794	0.518644
O60313	Dynamin-like 120 kDa protein, mitochondrial OS=Homo sapiens OX=9606 GN=OPA1 PE=1 SV=3	0	27.091	8	7.87	33.23	572468	64945.2	693972	125295	1.21225	1.92924
P26583	High mobility group protein B2 OS=Homo sapiens OX=9606 GN=HMGB2 PE=1 SV=2	0	27.085	6	7.81	56.86	313367	313302	260873	254819	0.832483	0.813333
P17174	Aspartate aminotransferase, cytoplasmic OS=Homo sapiens OX=9606 GN=GOT1 PE=1 SV=3	0	27.068	8	7.01	39.6	2.42449e+06	172942	2.93198e+06	136625	1.20932	0.790005
Q92769	Histone deacetylase 2 OS=Homo sapiens OX=9606 GN=HDAC2 PE=1 SV=2	0	27.042	1	5.91	24.02		10866.3			#VALUE!	#VALUE!
P25685	DnaJ homolog subfamily B member 1 OS=Homo sapiens OX=9606 GN=DNAJB1 PE=1 SV=4	0	26.959	7	8.63	50.07	918371	360883	871095	219047	0.948521	0.606974
Q9ULU4	Protein kinase C-binding protein 1 OS=Homo sapiens OX=9606 GN=ZMYND8 PE=1 SV=2	0	26.946	9	7.2	10.87	177849	543757	41451.4	58920.1	0.233071	0.108357
Q7Z2T5	TRMT1-like protein OS=Homo sapiens OX=9606 GN=TRMT1L PE=1 SV=2	0	26.942	9	7.88	24.16	163542	190491	316900	405516	1.93772	2.12879
P78362	SRSF protein kinase 2 OS=Homo sapiens OX=9606 GN=SRPK2 PE=1 SV=3	0	26.94	5	4.97	36.01	563521	294811	521818	477558	0.925996	1.61988
Q9P289	Serine/threonine-protein kinase 26 OS=Homo sapiens OX=9606 GN=STK26 PE=1 SV=2	0	26.92	5	5.29	51.73	1.72765e+06	925965	1.79148e+06	731075	1.03694	0.789528
Q5T5U3	Rho GTPase-activating protein 21 OS=Homo sapiens OX=9606 GN=ARHGAP21 PE=1 SV=2	0	26.917	9	7.8	32.31	336120	408954	168291	109206	0.500686	0.267037
Q99959	Plakophilin-2 OS=Homo sapiens OX=9606 GN=PKP2 PE=1 SV=2	0	26.895	9	9.33	58.14	296561	324731	331891	213890	1.11913	0.658668
P55039	Developmentally-regulated GTP-binding protein 2 OS=Homo sapiens OX=9606 GN=DRG2 PE=1 SV=1	0	26.883	6	8.88	41.25	609036	770854	533774	623513	0.876425	0.80886
O75391	Sperm-associated antigen 7 OS=Homo sapiens OX=9606 GN=SPAG7 PE=1 SV=2	0	26.874	7	7.91	46.57	225873	563748	143403	144936	0.634883	0.257094
Q86TB9	Protein PAT1 homolog 1 OS=Homo sapiens OX=9606 GN=PATL1 PE=1 SV=2	0	26.812	7	6.67	54.78	428254	481849	224655	160939	0.524584	0.334003
O43159	Ribosomal RNA-processing protein 8 OS=Homo sapiens OX=9606 GN=RRP8 PE=1 SV=2	0	26.786	7	9.42	21.07	86696.5	94607.1	256652	597828	2.96035	6.31906
P09661	U2 small nuclear ribonucleoprotein A' OS=Homo sapiens OX=9606 GN=SNRPA1 PE=1 SV=2	0	26.76	8	8.62	25.12	726424	1.35346e+06	531548	487075	0.731733	0.359873
O75044	SLIT-ROBO Rho GTPase-activating protein 2 OS=Homo sapiens OX=9606 GN=SRGAP2 PE=1 SV=3	0	26.758	8	6.7	51.89	227642	271943	161528	50477	0.709573	0.185616
P04040	Catalase OS=Homo sapiens OX=9606 GN=CAT PE=1 SV=3	0	26.745	8	7.39	46.23	1.25451e+06	219478	1.37429e+06	134379	1.09548	0.612267
P54578	Ubiquitin carboxyl-terminal hydrolase 14 OS=Homo sapiens OX=9606 GN=USP14 PE=1 SV=3	0	26.725	8	5.3	35.41	1.71665e+06	852228	1.56624e+06	604706	0.91238	0.709559
P13535	Myosin-8 OS=Homo sapiens OX=9606 GN=MYH8 PE=1 SV=3	0	26.713	1	5.74	20.81					#VALUE!	#VALUE!
Q6P158	Putative ATP-dependent RNA helicase DHX57 OS=Homo sapiens OX=9606 GN=DHX57 PE=1 SV=2	0	26.685	8	7.71	21.18	588814	919968	660642	734282	1.12199	0.79816
Q92804	TATA-binding protein-associated factor 2N OS=Homo sapiens OX=9606 GN=TAF15 PE=1 SV=1	0	26.667	4	8.02	40.73	307228	1.10683e+06	130298	621718	0.424109	0.561711
Q9H0E3	Histone deacetylase complex subunit SAP130 OS=Homo sapiens OX=9606 GN=SAP130 PE=1 SV=1	0	26.658	8	9.83	33.93	413705	603646	121994	93560.6	0.294882	0.154993
P05198	Eukaryotic translation initiation factor 2 subunit 1 OS=Homo sapiens OX=9606 GN=EIF2S1 PE=1 SV=3	0	26.657	7	5.08	68.66	3.0331e+06	1.24673e+06	3.32175e+06	1.09484e+06	1.09517	0.878167
Q8IWZ8	SURP and G-patch domain-containing protein 1 OS=Homo sapiens OX=9606 GN=SUGP1 PE=1 SV=2	0	26.634	9	7.61	15.67	246686	834549	121574	185154	0.492829	0.221861
Q03164	Histone-lysine N-methyltransferase 2A OS=Homo sapiens OX=9606 GN=KMT2A PE=1 SV=5	0	26.625	9	9.09	11.63	99240.1	165018	50930.5	49413.6	0.513205	0.299444
Q5D862	Filaggrin-2 OS=Homo sapiens OX=9606 GN=FLG2 PE=1 SV=1	0	26.575	7	8.31	19.49	148543	39399.9	58385.3	42685.9	0.393052	1.0834
P67936	Tropomyosin alpha-4 chain OS=Homo sapiens OX=9606 GN=TPM4 PE=1 SV=3	0	26.553	2	4.69	78.17	87483.5	63616.3	73334.6	179789	0.838268	2.82614
Q8NDD1	Uncharacterized protein C1orf131 OS=Homo sapiens OX=9606 GN=C1orf131 PE=1 SV=4	0	26.527	9	9.88	34.51	338102	422028	622848	481180	1.84219	1.14016
Q14690	Protein RRP5 homolog OS=Homo sapiens OX=9606 GN=PDCD11 PE=1 SV=3	0	26.512	9	8.87	18.25	477209	219218	494795	356311	1.03685	1.62537
P00367	Glutamate dehydrogenase 1, mitochondrial OS=Homo sapiens OX=9606 GN=GLUD1 PE=1 SV=2	0	26.427	8	7.8	35.66	1.78897e+06	372261	1.75076e+06	359182	0.978642	0.964867
O15541	E3 ubiquitin-protein ligase RNF113A OS=Homo sapiens OX=9606 GN=RNF113A PE=1 SV=1	0	26.408	8	5.69	80.34	1.25634e+06	2.94097e+06	684822	750895	0.545092	0.255322
P30876	DNA-directed RNA polymerase II subunit RPB2 OS=Homo sapiens OX=9606 GN=POLR2B PE=1 SV=1	0	26.388	8	6.87	27.1	724370	554367	408227	229885	0.563561	0.41468
Q8WXX5	DnaJ homolog subfamily C member 9 OS=Homo sapiens OX=9606 GN=DNAJC9 PE=1 SV=1	0	26.387	9	5.73	16.78	545087	1.1628e+06	579031	481220	1.06227	0.413845
O00764	Pyridoxal kinase OS=Homo sapiens OX=9606 GN=PDXK PE=1 SV=1	0	26.311	6	6.13	35.44	773855	54806.2	900167	49361.6	1.16323	0.900658
P61353	60S ribosomal protein L27 OS=Homo sapiens OX=9606 GN=RPL27 PE=1 SV=2	0	26.259	7	10.56	51.03	4.26406e+06	2.4687e+06	3.56177e+06	3.35281e+06	0.8353	1.35813
P83731	60S ribosomal protein L24 OS=Homo sapiens OX=9606 GN=RPL24 PE=1 SV=1	0	26.252	7	11.25	49.39	2.22286e+06	2.42153e+06	2.38622e+06	3.1856e+06	1.07349	1.31553
Q3ZCQ8	Mitochondrial import inner membrane translocase subunit TIM50 OS=Homo sapiens OX=9606 GN=TIMM50 PE=1 SV=2	0	26.251	7	8.37	47.27	814478	555444	713309	364761	0.875787	0.656703
O60333	Kinesin-like protein KIF1B OS=Homo sapiens OX=9606 GN=KIF1B PE=1 SV=5	0	26.242	6	5.6	12.53	104724	120092	40565.4	80224.9	0.387354	0.66803
P21291	Cysteine and glycine-rich protein 1 OS=Homo sapiens OX=9606 GN=CSRP1 PE=1 SV=3	0	26.156	6	8.57	29.53	1.41709e+06	964514	1.36267e+06	257275	0.961598	0.26674
P06454	Prothymosin alpha OS=Homo sapiens OX=9606 GN=PTMA PE=1 SV=2	0	26.123	6	3.78	17.62	27506.4		264479		9.61516	#VALUE!
Q9Y2Z0	Protein SGT1 homolog OS=Homo sapiens OX=9606 GN=SUGT1 PE=1 SV=3	0	26.115	9	5.16	36.3	719651	510609	578288	182226	0.803568	0.356879
P31942	Heterogeneous nuclear ribonucleoprotein H3 OS=Homo sapiens OX=9606 GN=HNRNPH3 PE=1 SV=2	0	26.109	5	6.87	94.24	755312	885628	682623	905261	0.903763	1.02217
Q9H1H9	Kinesin-like protein KIF13A OS=Homo sapiens OX=9606 GN=KIF13A PE=1 SV=2	0	26.088	9	5.6	27.91	202400	305539	65393.6	56396.8	0.323091	0.184581
Q9HAU5	Regulator of nonsense transcripts 2 OS=Homo sapiens OX=9606 GN=UPF2 PE=1 SV=1	0	26.083	9	5.69	25.7	228452	324221	306757	517682	1.34276	1.59669
Q8TD19	Serine/threonine-protein kinase Nek9 OS=Homo sapiens OX=9606 GN=NEK9 PE=1 SV=2	0	26.076	8	5.74	25.26	216946	449224	56880.7	101895	0.262188	0.226825
P85037	Forkhead box protein K1 OS=Homo sapiens OX=9606 GN=FOXK1 PE=1 SV=1	0	26.052	9	9.32	20.79	1.7725e+06	2.67475e+06	948421	647982	0.535075	0.242259
Q13506	NGFI-A-binding protein 1 OS=Homo sapiens OX=9606 GN=NAB1 PE=1 SV=2	0	26.049	9	6.7	40.18	375270	1.11318e+06	162241	401360	0.432333	0.360553
Q96ST2	Protein IWS1 homolog OS=Homo sapiens OX=9606 GN=IWS1 PE=1 SV=2	0	26.032	6	4.69	59.79	922730	1.74717e+06	690397	710829	0.748211	0.406845
Q99081	Transcription factor 12 OS=Homo sapiens OX=9606 GN=TCF12 PE=1 SV=1	0	26.02	5	7.02	48.99	8679.29	400254	55420.4	123993	6.38536	0.309785
Q9H0H5	Rac GTPase-activating protein 1 OS=Homo sapiens OX=9606 GN=RACGAP1 PE=1 SV=1	0	26.006	9	8.88	50.36	619568	1.65395e+06	492602	679531	0.795073	0.410854
Q9H0B6	Kinesin light chain 2 OS=Homo sapiens OX=9606 GN=KLC2 PE=1 SV=1	0	26.001	5	7.15	31.89	243653	220969	228525	72643.1	0.937913	0.328748
O00148	ATP-dependent RNA helicase DDX39A OS=Homo sapiens OX=9606 GN=DDX39A PE=1 SV=2	0	25.975	9	5.68	26.12	1.79355e+06	1.55126e+06	1.59613e+06	1.11634e+06	0.889925	0.719636
Q9Y285	Phenylalanine--tRNA ligase alpha subunit OS=Homo sapiens OX=9606 GN=FARSA PE=1 SV=3	0	25.961	6	7.8	27.48	1.00066e+06	331154	1.02838e+06	206832	1.02771	0.62458
Q69YN2	CWF19-like protein 1 OS=Homo sapiens OX=9606 GN=CWF19L1 PE=1 SV=2	0	25.936	8	7.24	36.69	322818	600068	188910	211558	0.585189	0.352557
Q9H6U6	Breast carcinoma-amplified sequence 3 OS=Homo sapiens OX=9606 GN=BCAS3 PE=1 SV=3	0	25.924	9	6.7	19.13	186654	434169	73389	35269.9	0.393183	0.0812353
Q2M2I8	AP2-associated protein kinase 1 OS=Homo sapiens OX=9606 GN=AAK1 PE=1 SV=3	0	25.922	7	6.6	20.1	576590	981576	150414	345637	0.260869	0.352124
P78346	Ribonuclease P protein subunit p30 OS=Homo sapiens OX=9606 GN=RPP30 PE=1 SV=1	0	25.921	9	8.91	28.54	80257	543068	60633.6	682293	0.755494	1.25637
P08865	40S ribosomal protein SA OS=Homo sapiens OX=9606 GN=RPSA PE=1 SV=4	0	25.913	7	4.87	84.42	7.71977e+06	1.46388e+06	1.09293e+07	1.89494e+06	1.41576	1.29446
P60866	40S ribosomal protein S20 OS=Homo sapiens OX=9606 GN=RPS20 PE=1 SV=1	0	25.89	4	9.94	104.42	2.30323e+06	1.9804e+06	1.72283e+06	1.61693e+06	0.748006	0.816466
Q9UMS4	Pre-mRNA-processing factor 19 OS=Homo sapiens OX=9606 GN=PRPF19 PE=1 SV=1	0	25.859	8	6.61	40.13	1.65145e+06	2.82228e+06	1.55424e+06	1.59129e+06	0.941134	0.56383
Q6UVJ0	Spindle assembly abnormal protein 6 homolog OS=Homo sapiens OX=9606 GN=SASS6 PE=1 SV=1	0	25.841	9	7.55	29.67	129611	351078	145123	94388.4	1.11968	0.268853
Q15637	Splicing factor 1 OS=Homo sapiens OX=9606 GN=SF1 PE=1 SV=4	0	25.834	7	8.98	33.89	891807	1.24495e+06	546044	335262	0.612289	0.269298
Q9Y2X9	Zinc finger protein 281 OS=Homo sapiens OX=9606 GN=ZNF281 PE=1 SV=1	0	25.833	8	8.48	27.29	234465	470703	193688	207818	0.826081	0.441505
Q9Y5X1	Sorting nexin-9 OS=Homo sapiens OX=9606 GN=SNX9 PE=1 SV=1	0	25.811	7	5.58	27.07	185747	400821	198787	90883.6	1.0702	0.226743
P39880	Homeobox protein cut-like 1 OS=Homo sapiens OX=9606 GN=CUX1 PE=1 SV=3	0	25.802	8	5.9	27.78	438096	590920	182680	68309.6	0.416986	0.115599
Q5TCZ1	SH3 and PX domain-containing protein 2A OS=Homo sapiens OX=9606 GN=SH3PXD2A PE=1 SV=1	0	25.802	6	8.9	16.37	54111.6	86751.2	68649.8	41554.5	1.26867	0.479007
Q6PCB5	Lysine-specific demethylase RSBN1L OS=Homo sapiens OX=9606 GN=RSBN1L PE=1 SV=2	0	25.796	8	8.78	43.97	230783	961650	572837	765009	2.48215	0.795518
P26599	Polypyrimidine tract-binding protein 1 OS=Homo sapiens OX=9606 GN=PTBP1 PE=1 SV=1	0	25.785	7	9.17	71.46	4.0881e+06	5.22504e+06	3.77769e+06	4.41174e+06	0.924071	0.844346
P18858	DNA ligase 1 OS=Homo sapiens OX=9606 GN=LIG1 PE=1 SV=1	0	25.755	7	5.62	22.48	717583	911692	513996	268350	0.716288	0.294343
Q9H9B4	Sideroflexin-1 OS=Homo sapiens OX=9606 GN=SFXN1 PE=1 SV=4	0	25.69	6	9.07	69.78	2.22714e+06	1.77535e+06	1.98058e+06	874814	0.889293	0.492755
Q99961	Endophilin-A2 OS=Homo sapiens OX=9606 GN=SH3GL1 PE=1 SV=1	0	25.648	5	5.43	60.73	1.25138e+06	1.13449e+06	1.10148e+06	362487	0.880216	0.319515
Q9UGP8	Translocation protein SEC63 homolog OS=Homo sapiens OX=9606 GN=SEC63 PE=1 SV=2	0	25.607	8	5.31	58.31	649193	517121	545498	319510	0.840271	0.617862
Q9H3S7	Tyrosine-protein phosphatase non-receptor type 23 OS=Homo sapiens OX=9606 GN=PTPN23 PE=1 SV=1	0	25.595	9	6.92	12.71	191166	221078	204984	170036	1.07228	0.769123
P35237	Serpin B6 OS=Homo sapiens OX=9606 GN=SERPINB6 PE=1 SV=3	0	25.578	6	5.27	42.8	2.51711e+06	333917	3.31588e+06	249100	1.31734	0.745993
Q9Y3Y2	Chromatin target of PRMT1 protein OS=Homo sapiens OX=9606 GN=CHTOP PE=1 SV=2	0	25.566	4	12.23	62.99	580118	416896	605924	379644	1.04448	0.910643
Q5T4S7	E3 ubiquitin-protein ligase UBR4 OS=Homo sapiens OX=9606 GN=UBR4 PE=1 SV=1	0	25.562	9	6.04	21.71	254881	156518	182691	146576	0.71677	0.936482
O43765	Small glutamine-rich tetratricopeptide repeat-containing protein alpha OS=Homo sapiens OX=9606 GN=SGTA PE=1 SV=1	0	25.554	6	4.87	21.73	288847	138879	308266	61671	1.06723	0.444062
Q96A65	Exocyst complex component 4 OS=Homo sapiens OX=9606 GN=EXOC4 PE=1 SV=1	0	25.533	9	6.49	33.68	333166	302762	349895	226441	1.05021	0.747919
Q9ULT8	E3 ubiquitin-protein ligase HECTD1 OS=Homo sapiens OX=9606 GN=HECTD1 PE=1 SV=3	0	25.51	8	5.35	28.59	447626	249472	440828	175122	0.984813	0.70197
P20618	Proteasome subunit beta type-1 OS=Homo sapiens OX=9606 GN=PSMB1 PE=1 SV=2	0	25.469	6	8.13	16.8	950112	141672	896035	139586	0.943083	0.985281
Q9Y5B6	PAX3- and PAX7-binding protein 1 OS=Homo sapiens OX=9606 GN=PAXBP1 PE=1 SV=2	0	25.442	6	5.68	38.64	257957	598482	153220	225271	0.593973	0.376404
Q9UN86	Ras GTPase-activating protein-binding protein 2 OS=Homo sapiens OX=9606 GN=G3BP2 PE=1 SV=2	0	25.419	8	5.55	79.43	1.10313e+06	1.9135e+06	963929	2.10434e+06	0.873809	1.09974
Q9BYW2	Histone-lysine N-methyltransferase SETD2 OS=Homo sapiens OX=9606 GN=SETD2 PE=1 SV=3	0	25.411	9	6.14	28.02	547151	844646	497991	618242	0.910152	0.731953
Q15650	Activating signal cointegrator 1 OS=Homo sapiens OX=9606 GN=TRIP4 PE=1 SV=4	0	25.405	7	7.85	46.58	196206	384694	237051	247937	1.20818	0.644506
Q12981	Vesicle transport protein SEC20 OS=Homo sapiens OX=9606 GN=BNIP1 PE=1 SV=3	0	25.345	9	8.95	11.51	88891.1	28346.3	94213.7		1.05988	#VALUE!
P24941	Cyclin-dependent kinase 2 OS=Homo sapiens OX=9606 GN=CDK2 PE=1 SV=2	0	25.309	4	8.68	72.68	726125	343858	655368	199159	0.902555	0.579191
Q69YH5	Cell division cycle-associated protein 2 OS=Homo sapiens OX=9606 GN=CDCA2 PE=1 SV=2	0	25.29	7	8.4	31.8	238220	531135	151199	234150	0.634704	0.440848
P22570	NADPH:adrenodoxin oxidoreductase, mitochondrial OS=Homo sapiens OX=9606 GN=FDXR PE=1 SV=3	0	25.197	7	8.44	11.01	370964	185942	404987	183977	1.09171	0.989435
Q9BQ52	Zinc phosphodiesterase ELAC protein 2 OS=Homo sapiens OX=9606 GN=ELAC2 PE=1 SV=2	0	25.157	9	7.9	52.63	1.11884e+06	1.50184e+06	1.10347e+06	1.17559e+06	0.986263	0.782767
P30041	Peroxiredoxin-6 OS=Homo sapiens OX=9606 GN=PRDX6 PE=1 SV=3	0	25.092	8	6.38	26.31	4.33458e+06	914101	4.68996e+06	489843	1.08199	0.535874
P31689	DnaJ homolog subfamily A member 1 OS=Homo sapiens OX=9606 GN=DNAJA1 PE=1 SV=2	0	25.039	8	7.08	27.52	1.15987e+06	720710	1.12452e+06	483871	0.969525	0.671381
Q5JTZ9	Alanine--tRNA ligase, mitochondrial OS=Homo sapiens OX=9606 GN=AARS2 PE=1 SV=1	0	25.018	8	6.27	35.04	479958	367989	546749	321049	1.13916	0.872441
Q9HC52	Chromobox protein homolog 8 OS=Homo sapiens OX=9606 GN=CBX8 PE=1 SV=3	0	24.968	8	9.91	28.68	328579	502596	231428	275696	0.704329	0.548544
Q00653	Nuclear factor NF-kappa-B p100 subunit OS=Homo sapiens OX=9606 GN=NFKB2 PE=1 SV=4	0	24.917	9	6.25	32.63	495952	376733	458925	139563	0.925342	0.370457
P40925	Malate dehydrogenase, cytoplasmic OS=Homo sapiens OX=9606 GN=MDH1 PE=1 SV=4	0	24.824	7	7.36	67.04	5.08884e+06	301505	6.54245e+06	226832	1.28565	0.752333
Q6UB35	Monofunctional C1-tetrahydrofolate synthase, mitochondrial OS=Homo sapiens OX=9606 GN=MTHFD1L PE=1 SV=1	0	24.786	9	8.06	37.39	516340	458692	514027	367038	0.995521	0.800183
Q9H845	Complex I assembly factor ACAD9, mitochondrial OS=Homo sapiens OX=9606 GN=ACAD9 PE=1 SV=1	0	24.767	8	7.96	26.58	1.66391e+06	1.35719e+06	1.36914e+06	1.19684e+06	0.822843	0.881856
P30740	Leukocyte elastase inhibitor OS=Homo sapiens OX=9606 GN=SERPINB1 PE=1 SV=1	0	24.757	6	6.28	30.39	1.50209e+06	88280.1	1.73486e+06	92409.5	1.15496	1.04678
O95816	BAG family molecular chaperone regulator 2 OS=Homo sapiens OX=9606 GN=BAG2 PE=1 SV=1	0	24.728	8	6.7	84.39	1.39636e+06	867883	880668	1.14961e+06	0.630688	1.32461
Q9BY42	Replication termination factor 2 OS=Homo sapiens OX=9606 GN=RTF2 PE=1 SV=3	0	24.685	5	8.59	47.44	676124	1.45085e+06	586153	567984	0.866933	0.391485
Q14137	Ribosome biogenesis protein BOP1 OS=Homo sapiens OX=9606 GN=BOP1 PE=1 SV=2	0	24.682	8	6.19	40.59	747459	420760	1.3144e+06	643044	1.75849	1.52829
Q9H444	Charged multivesicular body protein 4b OS=Homo sapiens OX=9606 GN=CHMP4B PE=1 SV=1	0	24.675	7	4.82	60.03	948127	1.4392e+06	814100	336094	0.85864	0.233528
Q9Y4H2	Insulin receptor substrate 2 OS=Homo sapiens OX=9606 GN=IRS2 PE=1 SV=2	0	24.671	7	8.65	27.75	178789	269623	79435.1	68539.1	0.444297	0.254203
Q2KHR3	Glutamine and serine-rich protein 1 OS=Homo sapiens OX=9606 GN=QSER1 PE=1 SV=3	0	24.665	8	7.08	16.28	225982	378908	70427.9	92269.8	0.311653	0.243515
Q9BWT3	Poly(A) polymerase gamma OS=Homo sapiens OX=9606 GN=PAPOLG PE=1 SV=2	0	24.65	8	9.14	21.81	151363	365795	116630	182856	0.77053	0.499885
P57678	Gem-associated protein 4 OS=Homo sapiens OX=9606 GN=GEMIN4 PE=1 SV=2	0	24.624	9	6.04	38.72	3.21625e+06	1.40366e+06	4.25563e+06	1.40722e+06	1.32317	1.00254
Q96SB4	SRSF protein kinase 1 OS=Homo sapiens OX=9606 GN=SRPK1 PE=1 SV=2	0	24.562	4	6.16	43.84	65221.4	214385	134836	127066	2.06735	0.592697
Q9ULX3	RNA-binding protein NOB1 OS=Homo sapiens OX=9606 GN=NOB1 PE=1 SV=1	0	24.432	7	7.18	58.63	1.13004e+06	1.20197e+06	860140	706339	0.761157	0.58765
Q86UU0	B-cell CLL/lymphoma 9-like protein OS=Homo sapiens OX=9606 GN=BCL9L PE=1 SV=1	0	24.416	9	8.63	16.79	208895	370476	64969.2	52992.8	0.311013	0.14304
P37108	Signal recognition particle 14 kDa protein OS=Homo sapiens OX=9606 GN=SRP14 PE=1 SV=2	0	24.376	7	10.04	54.91	858136	580332	1.43633e+06	864292	1.67378	1.48931
Q9Y2R4	Probable ATP-dependent RNA helicase DDX52 OS=Homo sapiens OX=9606 GN=DDX52 PE=1 SV=3	0	24.311	8	9.67	57.98	646742	699348	969908	964955	1.49968	1.37979
Q9Y5S2	Serine/threonine-protein kinase MRCK beta OS=Homo sapiens OX=9606 GN=CDC42BPB PE=1 SV=2	0	24.275	7	6.37	26.61	115127	152069	76706.2	178040	0.666275	1.17079
Q52LW3	Rho GTPase-activating protein 29 OS=Homo sapiens OX=9606 GN=ARHGAP29 PE=1 SV=2	0	24.253	8	6.74	4.06	122248	194424	48096.9	26088.4	0.393435	0.134183
Q9BZZ5	Apoptosis inhibitor 5 OS=Homo sapiens OX=9606 GN=API5 PE=1 SV=3	0	24.247	7	7.34	31.73	428471	535439	491593	361827	1.14732	0.675757
Q09028	Histone-binding protein RBBP4 OS=Homo sapiens OX=9606 GN=RBBP4 PE=1 SV=3	0	24.211	1	4.89	32.02			7035.78		#VALUE!	#VALUE!
O94782	Ubiquitin carboxyl-terminal hydrolase 1 OS=Homo sapiens OX=9606 GN=USP1 PE=1 SV=1	0	24.157	7	5.45	21.14	110631	356401	48338.1	102841	0.43693	0.288555
Q969X5	Endoplasmic reticulum-Golgi intermediate compartment protein 1 OS=Homo sapiens OX=9606 GN=ERGIC1 PE=1 SV=1	0	24.111	6	7.06	47.39	857805	241001	960459	187271	1.11967	0.777056
O14979	Heterogeneous nuclear ribonucleoprotein D-like OS=Homo sapiens OX=9606 GN=HNRNPDL PE=1 SV=3	0	24.109	5	9.57	69.71	304954	761150	293144	909914	0.961273	1.19545
Q15691	Microtubule-associated protein RP/EB family member 1 OS=Homo sapiens OX=9606 GN=MAPRE1 PE=1 SV=3	0	24.086	6	5.14	59.5	2.18382e+06	1.25307e+06	1.92115e+06	472955	0.879723	0.377436
Q14161	ARF GTPase-activating protein GIT2 OS=Homo sapiens OX=9606 GN=GIT2 PE=1 SV=2	0	24.079	8	7.23	34.81	349210	439819	173099	58166.5	0.495687	0.132251
Q9UNF0	Protein kinase C and casein kinase substrate in neurons protein 2 OS=Homo sapiens OX=9606 GN=PACSIN2 PE=1 SV=2	0	24.077	7	5.2	40.86	852616	328117	958373	88498.5	1.12404	0.269716
O43847	Nardilysin OS=Homo sapiens OX=9606 GN=NRDC PE=1 SV=3	0	24.066	8	4.98	29.54	434983	61802.7	535959	75558.5	1.23214	1.22258
Q9UBT2	SUMO-activating enzyme subunit 2 OS=Homo sapiens OX=9606 GN=UBA2 PE=1 SV=2	0	24.061	8	5.29	65.1	2.20479e+06	598933	2.65324e+06	226200	1.2034	0.377672
Q9BW19	Kinesin-like protein KIFC1 OS=Homo sapiens OX=9606 GN=KIFC1 PE=1 SV=2	0	24.051	7	8.98	31.25	3.6478e+06	2.00749e+06	2.79526e+06	1.56785e+06	0.766288	0.781
Q9P270	SLAIN motif-containing protein 2 OS=Homo sapiens OX=9606 GN=SLAIN2 PE=1 SV=2	0	24.039	9	9.45	19.16	233237	460343	76211.7	55016.9	0.326756	0.119513
Q86W56	Poly(ADP-ribose) glycohydrolase OS=Homo sapiens OX=9606 GN=PARG PE=1 SV=1	0	24.03	7	6.43	19.6	96942.7	231119	74951.9	79502.7	0.773156	0.343991
O14964	Hepatocyte growth factor-regulated tyrosine kinase substrate OS=Homo sapiens OX=9606 GN=HGS PE=1 SV=1	0	24.004	7	6.16	25.72	520881	154976	567633	58693.7	1.08975	0.378728
Q8IXQ4	GPALPP motifs-containing protein 1 OS=Homo sapiens OX=9606 GN=GPALPP1 PE=1 SV=1	0	24.002	7	5.41	22.81	156216	353970	150252	263119	0.961821	0.743337
Q15003	Condensin complex subunit 2 OS=Homo sapiens OX=9606 GN=NCAPH PE=1 SV=3	0	23.988	7	5.06	74.09	582437	638712	631370	517294	1.08401	0.809903
Q9Y5X3	Sorting nexin-5 OS=Homo sapiens OX=9606 GN=SNX5 PE=1 SV=1	0	23.974	6	6.76	18.9	519251	397938	459390	38477	0.884716	0.0966909
Q14155	Rho guanine nucleotide exchange factor 7 OS=Homo sapiens OX=9606 GN=ARHGEF7 PE=1 SV=2	0	23.926	7	7.09	37.15	326523	476788	120496	30276.9	0.369028	0.0635017
Q96KG9	N-terminal kinase-like protein OS=Homo sapiens OX=9606 GN=SCYL1 PE=1 SV=1	0	23.925	7	6.3	61.1	1.12194e+06	1.75379e+06	802455	226082	0.715239	0.12891
Q6NYC8	Phostensin OS=Homo sapiens OX=9606 GN=PPP1R18 PE=1 SV=1	0	23.918	8	5.4	35.03	558192	539301	364532	89332.9	0.653059	0.165646
P42566	Epidermal growth factor receptor substrate 15 OS=Homo sapiens OX=9606 GN=EPS15 PE=1 SV=2	0	23.828	8	4.64	20.42	280965	418765	127545	215557	0.453953	0.514745
A8CG34	Nuclear envelope pore membrane protein POM 121C OS=Homo sapiens OX=9606 GN=POM121C PE=1 SV=3	0	23.818	7	10.37	14.77	238270	460166	110694	194433	0.464574	0.422526
P41227	N-alpha-acetyltransferase 10 OS=Homo sapiens OX=9606 GN=NAA10 PE=1 SV=1	0	23.815	5	5.64	25.59	818184	312191	917689	231465	1.12162	0.741422
O95163	Elongator complex protein 1 OS=Homo sapiens OX=9606 GN=ELP1 PE=1 SV=3	0	23.794	8	5.94	38.85	1.0829e+06	1.05471e+06	950457	415142	0.877694	0.393607
P30260	Cell division cycle protein 27 homolog OS=Homo sapiens OX=9606 GN=CDC27 PE=1 SV=2	0	23.776	7	7.02	47.9	471010	481405	362538	259407	0.769703	0.538854
Q9Y4W2	Ribosomal biogenesis protein LAS1L OS=Homo sapiens OX=9606 GN=LAS1L PE=1 SV=2	0	23.775	7	4.73	6.79	110947	150416	232563	301548	2.09617	2.00476
Q9NS91	E3 ubiquitin-protein ligase RAD18 OS=Homo sapiens OX=9606 GN=RAD18 PE=1 SV=2	0	23.775	8	7.58	9.3	267634	378576	180580	109678	0.674728	0.289712
O15294	UDP-N-acetylglucosamine--peptide N-acetylglucosaminyltransferase 110 kDa subunit OS=Homo sapiens OX=9606 GN=OGT PE=1 SV=3	0	23.716	7	6.7	26.16	569331	595425	392028	217478	0.688577	0.365247
P33240	Cleavage stimulation factor subunit 2 OS=Homo sapiens OX=9606 GN=CSTF2 PE=1 SV=1	0	23.679	4	6.83	44.52	719585	1.52212e+06	371775	175625	0.516652	0.115382
Q9NZM3	Intersectin-2 OS=Homo sapiens OX=9606 GN=ITSN2 PE=1 SV=3	0	23.664	8	8.12	9.83	76472.4	151810	30514.3	22957.1	0.399024	0.151223
Q9UBX3	Mitochondrial dicarboxylate carrier OS=Homo sapiens OX=9606 GN=SLC25A10 PE=1 SV=2	0	23.655	8	9.54	55.29	739114	612334	690680	484602	0.934471	0.791401
O75874	Isocitrate dehydrogenase [NADP] cytoplasmic OS=Homo sapiens OX=9606 GN=IDH1 PE=1 SV=2	0	23.654	6	7.01	38.66	1.69484e+06	314775	2.30707e+06	221437	1.36123	0.703478
O43592	Exportin-T OS=Homo sapiens OX=9606 GN=XPOT PE=1 SV=2	0	23.643	7	5.39	71.71	736331	806209	698249	627172	0.948282	0.777927
O15372	Eukaryotic translation initiation factor 3 subunit H OS=Homo sapiens OX=9606 GN=EIF3H PE=1 SV=1	0	23.601	7	6.54	29.23	1.65019e+06	728695	1.3488e+06	430283	0.817361	0.590485
Q8N3X1	Formin-binding protein 4 OS=Homo sapiens OX=9606 GN=FNBP4 PE=1 SV=3	0	23.592	7	4.74	29.36	354382	603947	167922	222232	0.473844	0.367965
Q14562	ATP-dependent RNA helicase DHX8 OS=Homo sapiens OX=9606 GN=DHX8 PE=1 SV=1	0	23.56	5	8.32	37.28	447507	930465	302815	546267	0.676671	0.58709
P53597	Succinate--CoA ligase [ADP/GDP-forming] subunit alpha, mitochondrial OS=Homo sapiens OX=9606 GN=SUCLG1 PE=1 SV=4	0	23.556	5	8.79	30.91	323604	93691.8	359406	117937	1.11063	1.25878
P09525	Annexin A4 OS=Homo sapiens OX=9606 GN=ANXA4 PE=1 SV=4	0	23.536	6	6.13	32.48	990774	108780	1.15656e+06	51089	1.16733	0.469653
P62266	40S ribosomal protein S23 OS=Homo sapiens OX=9606 GN=RPS23 PE=1 SV=3	0	23.528	6	10.49	100.36	2.51576e+06	2.18268e+06	3.13826e+06	2.44354e+06	1.24744	1.11951
Q71F23	Centromere protein U OS=Homo sapiens OX=9606 GN=CENPU PE=1 SV=1	0	23.49	7	9.13	11.82	38790.7	133876	26885.9	70919.3	0.693102	0.529737
Q9UDY4	DnaJ homolog subfamily B member 4 OS=Homo sapiens OX=9606 GN=DNAJB4 PE=1 SV=1	0	23.452	7	8.5	30.3	428805	150637	529027	114590	1.23372	0.760702
Q9NZN4	EH domain-containing protein 2 OS=Homo sapiens OX=9606 GN=EHD2 PE=1 SV=2	0	23.398	7	6.46	28.56	549768	337758	473044	207927	0.860443	0.615609
Q99549	M-phase phosphoprotein 8 OS=Homo sapiens OX=9606 GN=MPHOSPH8 PE=1 SV=2	0	23.386	8	6.06	13.69	113097	196456	45688.1	77587.1	0.403974	0.394934
P16070	CD44 antigen OS=Homo sapiens OX=9606 GN=CD44 PE=1 SV=3	0	23.385	7	5.33	37.41	989469	173432	1.02926e+06	540587	1.04021	3.117
Q5VYS8	Terminal uridylyltransferase 7 OS=Homo sapiens OX=9606 GN=TUT7 PE=1 SV=1	0	23.372	7	6.83	24.26	111745	311096	87150.2	175133	0.779901	0.562953
P46459	Vesicle-fusing ATPase OS=Homo sapiens OX=9606 GN=NSF PE=1 SV=3	0	23.368	8	6.95	32.17	524589	376027	536804	347047	1.02328	0.922932
Q9Y223	Bifunctional UDP-N-acetylglucosamine 2-epimerase/N-acetylmannosamine kinase OS=Homo sapiens OX=9606 GN=GNE PE=1 SV=1	0	23.317	8	6.8	8.2	442704	552560	335188	135759	0.757137	0.245691
Q15293	Reticulocalbin-1 OS=Homo sapiens OX=9606 GN=RCN1 PE=1 SV=1	0	23.293	7	5	24.33	1.43327e+06	401059	1.35998e+06	201793	0.948863	0.503152
Q05209	Tyrosine-protein phosphatase non-receptor type 12 OS=Homo sapiens OX=9606 GN=PTPN12 PE=1 SV=3	0	23.267	8	5.62	14.38	329932	528423	160135	110475	0.485358	0.209066
P40121	Macrophage-capping protein OS=Homo sapiens OX=9606 GN=CAPG PE=1 SV=2	0	23.258	5	6.19	58.94	3.52871e+06	587201	2.75196e+06	254932	0.779876	0.434148
P62820	Ras-related protein Rab-1A OS=Homo sapiens OX=9606 GN=RAB1A PE=1 SV=3	0	23.247	3	6.21	64.83	1.99306e+06	1.32217e+06	2.17725e+06	1.3419e+06	1.09241	1.01492
O14929	Histone acetyltransferase type B catalytic subunit OS=Homo sapiens OX=9606 GN=HAT1 PE=1 SV=1	0	23.239	5	5.69	10.59	37870.9	139723	11198.5	10918.2	0.295702	0.078142
P42285	Exosome RNA helicase MTR4 OS=Homo sapiens OX=9606 GN=MTREX PE=1 SV=3	0	23.22	8	6.52	28.73	718094	722080	597102	466467	0.831509	0.646004
Q9BRP8	Partner of Y14 and mago OS=Homo sapiens OX=9606 GN=PYM1 PE=1 SV=1	0	23.191	6	9.45	53.66	568448	701198	705710	1.26559e+06	1.24147	1.80489
O60318	Germinal-center associated nuclear protein OS=Homo sapiens OX=9606 GN=MCM3AP PE=1 SV=2	0	23.158	9	6.39	5.88	167323	318490	60036.6	99359	0.358806	0.311969
P08621	U1 small nuclear ribonucleoprotein 70 kDa OS=Homo sapiens OX=9606 GN=SNRNP70 PE=1 SV=2	0	23.145	8	9.94	24.22	418791	500450	608686	448180	1.45344	0.895553
P55010	Eukaryotic translation initiation factor 5 OS=Homo sapiens OX=9606 GN=EIF5 PE=1 SV=2	0	23.124	8	5.58	61.74	1.49919e+06	1.53924e+06	1.39823e+06	1.13651e+06	0.932658	0.738362
Q8WUA4	General transcription factor 3C polypeptide 2 OS=Homo sapiens OX=9606 GN=GTF3C2 PE=1 SV=2	0	23.118	9	7.31	23.96	367652	730198	450722	532821	1.22595	0.729693
P07947	Tyrosine-protein kinase Yes OS=Homo sapiens OX=9606 GN=YES1 PE=1 SV=3	0	23.104	3	6.74	62.94	648063	423448	609019	668478	0.939754	1.57865
Q15382	GTP-binding protein Rheb OS=Homo sapiens OX=9606 GN=RHEB PE=1 SV=1	0	23.103	8	5.92	66.63	1.37342e+06	2.4002e+06	954782	1.04987e+06	0.695186	0.437407
Q9BV20	Methylthioribose-1-phosphate isomerase OS=Homo sapiens OX=9606 GN=MRI1 PE=1 SV=1	0	23.037	7	6.3	40.97	1.01411e+06	146852	829871	190193	0.818326	1.29513
Q12899	Tripartite motif-containing protein 26 OS=Homo sapiens OX=9606 GN=TRIM26 PE=1 SV=1	0	23.026	8	5.03	11.64	70394.1	96215.8	33891.7	36933.1	0.481457	0.383857
Q9Y613	FH1/FH2 domain-containing protein 1 OS=Homo sapiens OX=9606 GN=FHOD1 PE=1 SV=3	0	23	7	6.39	21	50841.6	186168	82745.4		1.62751	#VALUE!
Q7KZ85	Transcription elongation factor SPT6 OS=Homo sapiens OX=9606 GN=SUPT6H PE=1 SV=2	0	22.996	8	4.91	25.4	296598	267432	258273	21053.6	0.870786	0.0787251
Q8NFQ8	Torsin-1A-interacting protein 2 OS=Homo sapiens OX=9606 GN=TOR1AIP2 PE=1 SV=1	0	22.945	6	4.96	27.42	391303	280658	378653	191465	0.967672	0.682201
P53992	Protein transport protein Sec24C OS=Homo sapiens OX=9606 GN=SEC24C PE=1 SV=3	0	22.901	7	7.06	29.76	627805	167777	552275	175821	0.879692	1.04795
Q13185	Chromobox protein homolog 3 OS=Homo sapiens OX=9606 GN=CBX3 PE=1 SV=4	0	22.89	5	5.33	43.12	506357	1.00128e+06	348402	509345	0.688057	0.508693
P20073	Annexin A7 OS=Homo sapiens OX=9606 GN=ANXA7 PE=1 SV=3	0	22.889	8	5.68	30.96	1.9163e+06	396048	2.16705e+06	311344	1.13085	0.786128
Q8TD16	Protein bicaudal D homolog 2 OS=Homo sapiens OX=9606 GN=BICD2 PE=1 SV=1	0	22.866	6	5.44	18.6	284657	181988	196976	32840.7	0.691978	0.180456
O75822	Eukaryotic translation initiation factor 3 subunit J OS=Homo sapiens OX=9606 GN=EIF3J PE=1 SV=2	0	22.835	8	4.83	35.23	944413	1.29393e+06	1.6519e+06	1.93223e+06	1.74913	1.4933
O75128	Protein cordon-bleu OS=Homo sapiens OX=9606 GN=COBL PE=1 SV=2	0	22.818	7	7.75	17.62	249931	139296	196126	55943.3	0.784722	0.401615
Q93052	Lipoma-preferred partner OS=Homo sapiens OX=9606 GN=LPP PE=1 SV=1	0	22.794	6	7.37	14.94	458811	611402	225011	124343	0.490423	0.203374
Q96BK5	PIN2/TERF1-interacting telomerase inhibitor 1 OS=Homo sapiens OX=9606 GN=PINX1 PE=1 SV=2	0	22.74	6	9.6	17.85	8509.78	25669.1	132338	408264	15.5513	15.9049
Q13162	Peroxiredoxin-4 OS=Homo sapiens OX=9606 GN=PRDX4 PE=1 SV=1	0	22.73	3	6.29	43.17	2.21876e+06	1.2078e+06	1.6114e+06	529579	0.726261	0.438466
Q96TA2	ATP-dependent zinc metalloprotease YME1L1 OS=Homo sapiens OX=9606 GN=YME1L1 PE=1 SV=2	0	22.723	9	8.76	16.57	335746	177497	306133	148073	0.9118	0.83423
Q9BXS6	Nucleolar and spindle-associated protein 1 OS=Homo sapiens OX=9606 GN=NUSAP1 PE=1 SV=1	0	22.709	8	9.91	32.11	112654	143952	174872	176765	1.55229	1.22795
Q69YQ0	Cytospin-A OS=Homo sapiens OX=9606 GN=SPECC1L PE=1 SV=2	0	22.692	8	5.72	16.51	239658	295001	116417	42238.6	0.485765	0.143181
Q6UX04	Spliceosome-associated protein CWC27 homolog OS=Homo sapiens OX=9606 GN=CWC27 PE=1 SV=1	0	22.688	5	5.8	20.73	140427	635848	42310.8	336722	0.3013	0.529564
Q9Y2Z4	Tyrosine--tRNA ligase, mitochondrial OS=Homo sapiens OX=9606 GN=YARS2 PE=1 SV=2	0	22.684	6	8.98	46.29	650541	286070	730674	386237	1.12318	1.35015
P52209	6-phosphogluconate dehydrogenase, decarboxylating OS=Homo sapiens OX=9606 GN=PGD PE=1 SV=3	0	22.668	8	7.23	43.88	4.28686e+06	895003	5.1445e+06	514458	1.20006	0.574811
Q9Y232	Chromodomain Y-like protein OS=Homo sapiens OX=9606 GN=CDYL PE=1 SV=2	0	22.666	6	9.45	41.27	181175	407690	105314	118686	0.58128	0.291118
Q8TCS8	Polyribonucleotide nucleotidyltransferase 1, mitochondrial OS=Homo sapiens OX=9606 GN=PNPT1 PE=1 SV=2	0	22.649	6	7.77	27.99	479081	83986.5	579443	183587	1.20949	2.18591
Q9H9B1	Histone-lysine N-methyltransferase EHMT1 OS=Homo sapiens OX=9606 GN=EHMT1 PE=1 SV=4	0	22.644	8	5.76	17.52	751187	989270	339909	355801	0.452497	0.35966
Q9NTZ6	RNA-binding protein 12 OS=Homo sapiens OX=9606 GN=RBM12 PE=1 SV=1	0	22.629	8	8.63	32.22	869291	1.14263e+06	588815	218562	0.67735	0.19128
Q9P2J3	Kelch-like protein 9 OS=Homo sapiens OX=9606 GN=KLHL9 PE=1 SV=2	0	22.628	1	6.35	17.18		7005.51			#VALUE!	#VALUE!
Q9H0U4	Ras-related protein Rab-1B OS=Homo sapiens OX=9606 GN=RAB1B PE=1 SV=1	0	22.624	1	5.73	45.06	574180	435996	583071	398678	1.01549	0.914407
Q01664	Transcription factor AP-4 OS=Homo sapiens OX=9606 GN=TFAP4 PE=1 SV=2	0	22.603	4	5.87	11.57	10991.5	419312		25560.2	#VALUE!	0.0609575
O43896	Kinesin-like protein KIF1C OS=Homo sapiens OX=9606 GN=KIF1C PE=1 SV=3	0	22.591	5	6.9	22.08	214709	395315	153031	74928.7	0.712738	0.189542
P53985	Monocarboxylate transporter 1 OS=Homo sapiens OX=9606 GN=SLC16A1 PE=1 SV=3	0	22.556	6	8.66	49.33	283684	288576	192823	177710	0.679709	0.615819
P43897	Elongation factor Ts, mitochondrial OS=Homo sapiens OX=9606 GN=TSFM PE=1 SV=2	0	22.521	7	8.38	39.03	1.24283e+06	480557	1.55107e+06	588724	1.24801	1.22509
O43837	Isocitrate dehydrogenase [NAD] subunit beta, mitochondrial OS=Homo sapiens OX=9606 GN=IDH3B PE=1 SV=2	0	22.51	6	8.46	18.32	677220	217933	717659	210505	1.05971	0.965916
Q14807	Kinesin-like protein KIF22 OS=Homo sapiens OX=9606 GN=KIF22 PE=1 SV=5	0	22.498	7	9.45	19.93	51516.7	142004	36209	319092	0.70286	2.24706
P08754	Guanine nucleotide-binding protein G(i) subunit alpha OS=Homo sapiens OX=9606 GN=GNAI3 PE=1 SV=3	0	22.488	4	5.69	53.56	3.36221e+06	1.81525e+06	3.77757e+06	2.27471e+06	1.12354	1.25311
P52907	F-actin-capping protein subunit alpha-1 OS=Homo sapiens OX=9606 GN=CAPZA1 PE=1 SV=3	0	22.47	3	5.69	42.77	696531	1.55404e+06	673716	2.62794e+06	0.967245	1.69104
Q9NRN7	L-aminoadipate-semialdehyde dehydrogenase-phosphopantetheinyl transferase OS=Homo sapiens OX=9606 GN=AASDHPPT PE=1 SV=2	0	22.452	5	6.8	55.04	530051	920300	460279	266224	0.868367	0.28928
O15213	WD repeat-containing protein 46 OS=Homo sapiens OX=9606 GN=WDR46 PE=1 SV=3	0	22.443	9	9.67	11.75	678092	838399	816653	550738	1.20434	0.656892
Q07960	Rho GTPase-activating protein 1 OS=Homo sapiens OX=9606 GN=ARHGAP1 PE=1 SV=1	0	22.439	7	6.29	17.3	473937	264600	409085	61052.6	0.863163	0.230736
Q6IBS0	Twinfilin-2 OS=Homo sapiens OX=9606 GN=TWF2 PE=1 SV=2	0	22.401	5	6.84	40.81	1.104e+06	2.00649e+06	854797	580430	0.774271	0.289277
P40261	Nicotinamide N-methyltransferase OS=Homo sapiens OX=9606 GN=NNMT PE=1 SV=1	0	22.391	5	5.74	79.48	2.61597e+06	1.68192e+06	2.33713e+06	791895	0.893409	0.470828
P36957	Dihydrolipoyllysine-residue succinyltransferase component of 2-oxoglutarate dehydrogenase complex, mitochondrial OS=Homo sapiens OX=9606 GN=DLST PE=1 SV=4	0	22.372	7	8.95	26.06	1.05799e+06	247961	1.31136e+06	242605	1.23949	0.978399
Q5T9S5	Coiled-coil domain-containing protein 18 OS=Homo sapiens OX=9606 GN=CCDC18 PE=1 SV=1	0	22.355	9	5.66	16.08	97723.9	133718	20084.6	18906.1	0.205524	0.141388
Q96EV2	RNA-binding protein 33 OS=Homo sapiens OX=9606 GN=RBM33 PE=1 SV=3	0	22.355	7	6.93	26.36	133418	219587	76193	168368	0.571083	0.766751
Q9UQR0	Sex comb on midleg-like protein 2 OS=Homo sapiens OX=9606 GN=SCML2 PE=1 SV=1	0	22.257	6	8.54	4.39	150750	327923	59321	69644.1	0.393506	0.21238
O15305	Phosphomannomutase 2 OS=Homo sapiens OX=9606 GN=PMM2 PE=1 SV=1	0	22.256	7	6.77	14.74	833176	356756	750262	211079	0.900484	0.591664
Q7Z333	Probable helicase senataxin OS=Homo sapiens OX=9606 GN=SETX PE=1 SV=4	0	22.188	6	7.17	21.89	30238.2	118807	17613.1	46371.3	0.582479	0.390306
Q969Q0	60S ribosomal protein L36a-like OS=Homo sapiens OX=9606 GN=RPL36AL PE=1 SV=3	0	22.18	2	10.65	101.01	318814	166800	339219	199521	1.06401	1.19617
P62491	Ras-related protein Rab-11A OS=Homo sapiens OX=9606 GN=RAB11A PE=1 SV=3	0	22.17	7	6.57	97.85	5.24519e+06	1.55255e+06	5.76115e+06	1.27387e+06	1.09837	0.820502
Q99729	Heterogeneous nuclear ribonucleoprotein A/B OS=Homo sapiens OX=9606 GN=HNRNPAB PE=1 SV=2	0	22.116	6	8.21	54.68	1.4021e+06	1.13051e+06	1.24315e+06	1.0438e+06	0.886637	0.923294
P45880	Voltage-dependent anion-selective channel protein 2 OS=Homo sapiens OX=9606 GN=VDAC2 PE=1 SV=2	0	22.103	7	7.56	60.23	5.12388e+06	2.08953e+06	4.08733e+06	1.51093e+06	0.797701	0.723097
P07951	Tropomyosin beta chain OS=Homo sapiens OX=9606 GN=TPM2 PE=1 SV=1	0	22.102	2	4.7	72.35	45009.3	20069.8	33923.6	44435.1	0.753702	2.21403
O00443	Phosphatidylinositol 4-phosphate 3-kinase C2 domain-containing subunit alpha OS=Homo sapiens OX=9606 GN=PIK3C2A PE=1 SV=2	0	22.098	8	8.02	16.44	131764	52854	21201.5	38581	0.160906	0.729954
Q13601	KRR1 small subunit processome component homolog OS=Homo sapiens OX=9606 GN=KRR1 PE=1 SV=4	0	22.09	8	9.77	42.15	374984	293274	921404	622921	2.45718	2.12403
Q13733	Sodium/potassium-transporting ATPase subunit alpha-4 OS=Homo sapiens OX=9606 GN=ATP1A4 PE=1 SV=3	0	22.086	1	6.64	39.36	47758		45295.1	152159	0.94843	#VALUE!
O75367	Core histone macro-H2A.1 OS=Homo sapiens OX=9606 GN=MACROH2A1 PE=1 SV=4	0	22.042	6	9.79	72.35	348642	2.30889e+06	330144	2.39583e+06	0.946945	1.03765
O95453	Poly(A)-specific ribonuclease PARN OS=Homo sapiens OX=9606 GN=PARN PE=1 SV=1	0	22.02	7	6.2	35.03	324922	317679	267310	291512	0.822689	0.917631
P53990	IST1 homolog OS=Homo sapiens OX=9606 GN=IST1 PE=1 SV=1	0	22.011	7	5.35	63.21	1.03448e+06	1.07582e+06	839829	176861	0.811841	0.164396
Q96EA4	Protein Spindly OS=Homo sapiens OX=9606 GN=SPDL1 PE=1 SV=2	0	22	7	5.47	36.92	338473	1.10184e+06	142659	148906	0.421479	0.135143
O96019	Actin-like protein 6A OS=Homo sapiens OX=9606 GN=ACTL6A PE=1 SV=1	0	21.993	6	5.6	42.42	979424	479447	973776	297784	0.994234	0.621098
P17655	Calpain-2 catalytic subunit OS=Homo sapiens OX=9606 GN=CAPN2 PE=1 SV=6	0	21.953	6	4.98	24.54	581396	49357.4	599702	64543.5	1.03149	1.30768
P82675	28S ribosomal protein S5, mitochondrial OS=Homo sapiens OX=9606 GN=MRPS5 PE=1 SV=2	0	21.923	8	9.92	13.31	580231	363693	767223	373516	1.32227	1.02701
O94986	Centrosomal protein of 152 kDa OS=Homo sapiens OX=9606 GN=CEP152 PE=1 SV=4	0	21.887	8	5.6	9.04	112220	185524	40696.9	18188.8	0.362652	0.0980404
P42766	60S ribosomal protein L35 OS=Homo sapiens OX=9606 GN=RPL35 PE=1 SV=2	0	21.863	6	11.05	70.64	2.32808e+06	1.07699e+06	2.64093e+06	1.3994e+06	1.13438	1.29936
P49755	Transmembrane emp24 domain-containing protein 10 OS=Homo sapiens OX=9606 GN=TMED10 PE=1 SV=2	0	21.828	7	7.44	28.96	595323	120796	638422	151434	1.0724	1.25363
P26196	Probable ATP-dependent RNA helicase DDX6 OS=Homo sapiens OX=9606 GN=DDX6 PE=1 SV=2	0	21.824	6	8.66	28.54	120978	123737	66427.6	149271	0.54909	1.20636
O14981	TATA-binding protein-associated factor 172 OS=Homo sapiens OX=9606 GN=BTAF1 PE=1 SV=2	0	21.793	7	6.52	30.31	457447	503776	260454	106814	0.569364	0.212026
Q68DQ2	Very large A-kinase anchor protein OS=Homo sapiens OX=9606 GN=CRYBG3 PE=1 SV=3	0	21.769	8	5.2	8.97	93171.3	164944	39997.3	63472.1	0.429288	0.384811
Q8NDF8	Terminal nucleotidyltransferase 4B OS=Homo sapiens OX=9606 GN=TENT4B PE=1 SV=2	0	21.765	6	8.98	11.27	91373.8	51810.8	213970	178169	2.3417	3.43883
P12429	Annexin A3 OS=Homo sapiens OX=9606 GN=ANXA3 PE=1 SV=3	0	21.751	8	5.92	27.38	897640	63064.9	1.05029e+06	40679.7	1.17006	0.645045
Q9H0S4	Probable ATP-dependent RNA helicase DDX47 OS=Homo sapiens OX=9606 GN=DDX47 PE=1 SV=1	0	21.74	7	9.1	46.58	351200	224774	343960	308268	0.979384	1.37145
Q08257	Quinone oxidoreductase OS=Homo sapiens OX=9606 GN=CRYZ PE=1 SV=1	0	21.729	5	8.44	18.7	555413	26829	628051	16129.3	1.13078	0.601188
Q13247	Serine/arginine-rich splicing factor 6 OS=Homo sapiens OX=9606 GN=SRSF6 PE=1 SV=2	0	21.723	7	11.43	62.31	1.67111e+06	1.45723e+06	1.89061e+06	1.59746e+06	1.13135	1.09623
P06241	Tyrosine-protein kinase Fyn OS=Homo sapiens OX=9606 GN=FYN PE=1 SV=3	0	21.7	2	6.67	56.94	55194.2	31879.9	47145.4	53815.9	0.854173	1.68808
P30566	Adenylosuccinate lyase OS=Homo sapiens OX=9606 GN=ADSL PE=1 SV=2	0	21.665	7	7.11	48.06	1.42575e+06	484558	1.7023e+06	158482	1.19396	0.327064
O43399	Tumor protein D54 OS=Homo sapiens OX=9606 GN=TPD52L2 PE=1 SV=2	0	21.665	5	5.36	28.77	210097	163174	170389		0.811002	#VALUE!
Q9BTC8	Metastasis-associated protein MTA3 OS=Homo sapiens OX=9606 GN=MTA3 PE=1 SV=2	0	21.613	2	8.57	19.98	151884	168413	68078	44418	0.448224	0.263745
Q9P2D1	Chromodomain-helicase-DNA-binding protein 7 OS=Homo sapiens OX=9606 GN=CHD7 PE=1 SV=3	0	21.585	5	6.34	12.5	62912.6	44603	16354.6	31926.7	0.259958	0.715797
Q96Q06	Perilipin-4 OS=Homo sapiens OX=9606 GN=PLIN4 PE=1 SV=2	0	21.583	7	8.73	36.89	1.19257e+06	925781	1.36982e+06	592128	1.14863	0.639598
Q13547	Histone deacetylase 1 OS=Homo sapiens OX=9606 GN=HDAC1 PE=1 SV=1	0	21.555	1	5.48	27.18	1.6605e+06	1.57906e+06	1.57533e+06	549575	0.948708	0.34804
P08559	Pyruvate dehydrogenase E1 component subunit alpha, somatic form, mitochondrial OS=Homo sapiens OX=9606 GN=PDHA1 PE=1 SV=3	0	21.532	8	8.06	27.17	553661	242061	503504	281344	0.909408	1.16229
Q96GM5	SWI/SNF-related matrix-associated actin-dependent regulator of chromatin subfamily D member 1 OS=Homo sapiens OX=9606 GN=SMARCD1 PE=1 SV=2	0	21.529	8	9.25	15.96	501137	453267	388581	197552	0.775399	0.43584
Q16594	Transcription initiation factor TFIID subunit 9 OS=Homo sapiens OX=9606 GN=TAF9 PE=1 SV=1	0	21.517	3	8.66	29.29	196321	594731	46322.8	104034	0.235954	0.174926
Q9BX63	Fanconi anemia group J protein OS=Homo sapiens OX=9606 GN=BRIP1 PE=1 SV=2	0	21.505	6	6.92	17.03	87978.3	213142	42923.8	27760.7	0.487891	0.130245
P61224	Ras-related protein Rap-1b OS=Homo sapiens OX=9606 GN=RAP1B PE=1 SV=1	0	21.501	1	5.78	44.06	1.2713e+06	648746	1.46761e+06	623058	1.15442	0.960404
P25789	Proteasome subunit alpha type-4 OS=Homo sapiens OX=9606 GN=PSMA4 PE=1 SV=1	0	21.469	7	7.72	109.74	6.34699e+06	2.28485e+06	7.28547e+06	1.13452e+06	1.14786	0.496543
Q9Y383	Putative RNA-binding protein Luc7-like 2 OS=Homo sapiens OX=9606 GN=LUC7L2 PE=1 SV=2	0	21.464	4	10.01	23.56	311786	152600	509055	131326	1.6327	0.860589
Q15311	RalA-binding protein 1 OS=Homo sapiens OX=9606 GN=RALBP1 PE=1 SV=3	0	21.448	7	5.88	20.5	362441	330352	273037	236974	0.753328	0.717338
P62834	Ras-related protein Rap-1A OS=Homo sapiens OX=9606 GN=RAP1A PE=1 SV=1	0	21.412	1	6.67	43.71	8611.82	17788.8	3818.61	29787.8	0.443415	1.67453
Q9H2U1	ATP-dependent DNA/RNA helicase DHX36 OS=Homo sapiens OX=9606 GN=DHX36 PE=1 SV=2	0	21.369	4	7.68	10.66	12897.3	49823.3	14585.5	86466.7	1.1309	1.73547
P61764	Syntaxin-binding protein 1 OS=Homo sapiens OX=9606 GN=STXBP1 PE=1 SV=1	0	21.347	5	6.96	61.23	425689	217276	401340	96497.2	0.942802	0.444123
O94804	Serine/threonine-protein kinase 10 OS=Homo sapiens OX=9606 GN=STK10 PE=1 SV=1	0	21.345	6	6.95	29.29	71946.2	90764	56290.5	23072	0.782397	0.254197
O14828	Secretory carrier-associated membrane protein 3 OS=Homo sapiens OX=9606 GN=SCAMP3 PE=1 SV=3	0	21.34	5	7.64	28.61	215916	79659	252222	68219.5	1.16815	0.856395
A0FGR8	Extended synaptotagmin-2 OS=Homo sapiens OX=9606 GN=ESYT2 PE=1 SV=1	0	21.324	6	9.26	31.26	375161	476938	275594	342202	0.734603	0.717499
P49643	DNA primase large subunit OS=Homo sapiens OX=9606 GN=PRIM2 PE=1 SV=2	0	21.285	8	7.91	20.33	480741	877109	308196	151643	0.641086	0.17289
Q9H6S3	Epidermal growth factor receptor kinase substrate 8-like protein 2 OS=Homo sapiens OX=9606 GN=EPS8L2 PE=1 SV=2	0	21.253	8	6.84	14.2	397514	340904	377941	132328	0.950763	0.388168
P49257	Protein ERGIC-53 OS=Homo sapiens OX=9606 GN=LMAN1 PE=1 SV=2	0	21.239	8	6.77	55.64	2.02264e+06	575697	2.09572e+06	509842	1.03613	0.885608
Q16695	Histone H3.1t OS=Homo sapiens OX=9606 GN=H3-4 PE=1 SV=3	0	21.226	6	11.12	73.14	1.41628e+07	4.00588e+07	1.66008e+07	5.49566e+07	1.17214	1.3719
O43237	Cytoplasmic dynein 1 light intermediate chain 2 OS=Homo sapiens OX=9606 GN=DYNC1LI2 PE=1 SV=1	0	21.216	5	6.38	37.99	387032	343140	324874	128299	0.839398	0.373898
Q06323	Proteasome activator complex subunit 1 OS=Homo sapiens OX=9606 GN=PSME1 PE=1 SV=1	0	21.21	7	6.02	11.88	1.37664e+06	280211	1.49685e+06	77871.3	1.08732	0.277903
Q13057	Bifunctional coenzyme A synthase OS=Homo sapiens OX=9606 GN=COASY PE=1 SV=4	0	21.186	5	6.99	76.58	1.30323e+06	747645	1.44622e+06	614066	1.10972	0.821333
Q13616	Cullin-1 OS=Homo sapiens OX=9606 GN=CUL1 PE=1 SV=2	0	21.17	7	8	44.66	1.08238e+06	402869	1.16257e+06	315696	1.07408	0.78362
Q5MIZ7	Serine/threonine-protein phosphatase 4 regulatory subunit 3B OS=Homo sapiens OX=9606 GN=PPP4R3B PE=1 SV=2	0	21.155	2	4.96	29.87	77085.8	178984	65727	44756.8	0.852647	0.25006
Q32NC0	UPF0711 protein C18orf21 OS=Homo sapiens OX=9606 GN=C18orf21 PE=1 SV=1	0	21.151	7	10.26	25.68	180046	482663	364411	1.09306e+06	2.02399	2.26464
P36873	Serine/threonine-protein phosphatase PP1-gamma catalytic subunit OS=Homo sapiens OX=9606 GN=PPP1CC PE=1 SV=1	0	21.128	1	6.54	73.77	413080	445263	354851	530553	0.859036	1.19155
Q08379	Golgin subfamily A member 2 OS=Homo sapiens OX=9606 GN=GOLGA2 PE=1 SV=3	0	21.119	7	5.02	49.94	1.12379e+06	489266	843356	327991	0.750457	0.670373
P15927	Replication protein A 32 kDa subunit OS=Homo sapiens OX=9606 GN=RPA2 PE=1 SV=1	0	21.114	4	6.15	60.57	863620	1.25111e+06	602223	724079	0.697324	0.57875
P35659	Protein DEK OS=Homo sapiens OX=9606 GN=DEK PE=1 SV=1	0	21.113	7	8.56	33.2	632895	295355	718144	194318	1.1347	0.657914
Q9UMY1	Nucleolar protein 7 OS=Homo sapiens OX=9606 GN=NOL7 PE=1 SV=2	0	21.091	7	9.67	38.01	279554	322709	403186	603801	1.44225	1.87104
Q15596	Nuclear receptor coactivator 2 OS=Homo sapiens OX=9606 GN=NCOA2 PE=1 SV=2	0	21.082	6	6.64	15.76	313610	371081	144526	121394	0.460846	0.327137
Q53EZ4	Centrosomal protein of 55 kDa OS=Homo sapiens OX=9606 GN=CEP55 PE=1 SV=3	0	21.082	6	7.01	21.53	139496	183026	79927.2	92012.3	0.572972	0.502727
P20930	Filaggrin OS=Homo sapiens OX=9606 GN=FLG PE=1 SV=3	0	21.053	5	9.25	9.6	18862.2	20991.4	36939.2	16773.1	1.95837	0.799049
Q7L0Y3	tRNA methyltransferase 10 homolog C OS=Homo sapiens OX=9606 GN=TRMT10C PE=1 SV=2	0	21.048	7	9.36	28.91	931183	474876	1.32713e+06	472758	1.42521	0.99554
P61158	Actin-related protein 3 OS=Homo sapiens OX=9606 GN=ACTR3 PE=1 SV=3	0	21.016	6	5.88	54.29	1.42868e+06	1.08472e+06	1.77957e+06	2.1944e+06	1.2456	2.02302
Q9NSD9	Phenylalanine--tRNA ligase beta subunit OS=Homo sapiens OX=9606 GN=FARSB PE=1 SV=3	0	20.998	7	6.84	18.57	2.10013e+06	644143	2.25506e+06	402654	1.07377	0.6251
P35609	Alpha-actinin-2 OS=Homo sapiens OX=9606 GN=ACTN2 PE=1 SV=1	0	20.987	2	5.45	15.44					#VALUE!	#VALUE!
P61204	ADP-ribosylation factor 3 OS=Homo sapiens OX=9606 GN=ARF3 PE=1 SV=2	0	20.982	4	7.43	28.33	5.89983e+06	4.80126e+06	5.64616e+06	3.78506e+06	0.957004	0.788347
P31751	RAC-beta serine/threonine-protein kinase OS=Homo sapiens OX=9606 GN=AKT2 PE=1 SV=2	0	20.967	6	6.37	15.27	115470	111904	102192	136746	0.885007	1.222
O15031	Plexin-B2 OS=Homo sapiens OX=9606 GN=PLXNB2 PE=1 SV=3	0	20.889	8	6.24	5.37	189809	76726	187941	63420.7	0.990158	0.826586
Q8N684	Cleavage and polyadenylation specificity factor subunit 7 OS=Homo sapiens OX=9606 GN=CPSF7 PE=1 SV=1	0	20.888	6	8	60.27	2.88871e+06	2.84452e+06	2.47723e+06	744923	0.857555	0.26188
P60891	Ribose-phosphate pyrophosphokinase 1 OS=Homo sapiens OX=9606 GN=PRPS1 PE=1 SV=2	0	20.864	2	6.98	38.79	1.68666e+06	657498	2.03988e+06	591608	1.20942	0.899787
P35240	Merlin OS=Homo sapiens OX=9606 GN=NF2 PE=1 SV=1	0	20.836	6	6.47	20.33	43309.6	272975	8317.75	6698.9	0.192053	0.0245403
Q92667	A-kinase anchor protein 1, mitochondrial OS=Homo sapiens OX=9606 GN=AKAP1 PE=1 SV=1	0	20.773	6	4.94	32.27	201702	218041	108131	14910.3	0.536093	0.0683832
Q02978	Mitochondrial 2-oxoglutarate/malate carrier protein OS=Homo sapiens OX=9606 GN=SLC25A11 PE=1 SV=3	0	20.76	6	9.91	21.83	547308	435314	403117	362286	0.736545	0.83224
P09972	Fructose-bisphosphate aldolase C OS=Homo sapiens OX=9606 GN=ALDOC PE=1 SV=2	0	20.758	6	6.87	13.52	120389		141553		1.1758	#VALUE!
Q6MZP7	Protein lin-54 homolog OS=Homo sapiens OX=9606 GN=LIN54 PE=1 SV=3	0	20.755	7	9.01	13.71	160315	527857	56501.9	111002	0.352443	0.210289
P60660	Myosin light polypeptide 6 OS=Homo sapiens OX=9606 GN=MYL6 PE=1 SV=2	0	20.745	5	4.65	42.05	403749	1.13228e+06	374768	3.13103e+06	0.92822	2.76524
Q9BUI4	DNA-directed RNA polymerase III subunit RPC3 OS=Homo sapiens OX=9606 GN=POLR3C PE=1 SV=1	0	20.7	6	7.31	19.63	212906	263570	77362.4	68133	0.363364	0.2585
Q10713	Mitochondrial-processing peptidase subunit alpha OS=Homo sapiens OX=9606 GN=PMPCA PE=1 SV=2	0	20.696	6	6.92	30.09	1.10741e+06	358436	1.42365e+06	669113	1.28557	1.86676
Q9HD26	Golgi-associated PDZ and coiled-coil motif-containing protein OS=Homo sapiens OX=9606 GN=GOPC PE=1 SV=1	0	20.65	7	5.92	20.35	201962	177319	122622	45808.8	0.607155	0.258342
Q13557	Calcium/calmodulin-dependent protein kinase type II subunit delta OS=Homo sapiens OX=9606 GN=CAMK2D PE=1 SV=3	0	20.643	4	7.25	16.38	157337	182389	142482	142960	0.905585	0.783817
O94826	Mitochondrial import receptor subunit TOM70 OS=Homo sapiens OX=9606 GN=TOMM70 PE=1 SV=1	0	20.626	5	7.12	29.02	862417	114584	962185	144429	1.11568	1.26046
Q9NX63	MICOS complex subunit MIC19 OS=Homo sapiens OX=9606 GN=CHCHD3 PE=1 SV=1	0	20.613	6	8.28	44.01	1.48811e+06	250078	1.29065e+06	192945	0.867307	0.771539
Q92974	Rho guanine nucleotide exchange factor 2 OS=Homo sapiens OX=9606 GN=ARHGEF2 PE=1 SV=4	0	20.594	6	7.27	53.59	423209	353715	348568	385744	0.823632	1.09055
Q9H078	Caseinolytic peptidase B protein homolog OS=Homo sapiens OX=9606 GN=CLPB PE=1 SV=1	0	20.579	7	9.01	17.27	501942	331803	471089	165842	0.938532	0.499821
Q9BT78	COP9 signalosome complex subunit 4 OS=Homo sapiens OX=9606 GN=COPS4 PE=1 SV=1	0	20.518	4	5.83	47.81	1.23565e+06	228312	1.64839e+06	162638	1.33403	0.712352
P50747	Biotin--protein ligase OS=Homo sapiens OX=9606 GN=HLCS PE=1 SV=1	0	20.513	5	5.62	30.11	165820	298704	65051.4	132566	0.392302	0.443805
P19971	Thymidine phosphorylase OS=Homo sapiens OX=9606 GN=TYMP PE=1 SV=2	0	20.489	6	5.53	20.58	681871	168755	859478	130634	1.26047	0.774104
Q13188	Serine/threonine-protein kinase 3 OS=Homo sapiens OX=9606 GN=STK3 PE=1 SV=2	0	20.458	4	5.24	60.64	520373	762627	357246	189681	0.686519	0.248721
Q6P4R8	Nuclear factor related to kappa-B-binding protein OS=Homo sapiens OX=9606 GN=NFRKB PE=1 SV=2	0	20.458	8	9.25	1.84	112007	175874	75393.6	44303.3	0.673118	0.251904
Q8IW35	Centrosomal protein of 97 kDa OS=Homo sapiens OX=9606 GN=CEP97 PE=1 SV=1	0	20.442	7	5.02	17.89	652177	715841	365831	694499	0.560939	0.970187
Q7Z2Z2	Elongation factor-like GTPase 1 OS=Homo sapiens OX=9606 GN=EFL1 PE=1 SV=2	0	20.441	8	5.91	21.89	322699	257682	327410	196574	1.0146	0.762855
Q9GZL7	Ribosome biogenesis protein WDR12 OS=Homo sapiens OX=9606 GN=WDR12 PE=1 SV=2	0	20.427	7	5.9	13.76	335182	174333	664517	360858	1.98256	2.06993
Q08554	Desmocollin-1 OS=Homo sapiens OX=9606 GN=DSC1 PE=1 SV=2	0	20.412	5	5.43	23.25	244745	155121	271070	189977	1.10756	1.2247
P08708	40S ribosomal protein S17 OS=Homo sapiens OX=9606 GN=RPS17 PE=1 SV=2	0	20.391	3	9.85	85.69	3.2856e+06	981540	3.2957e+06	1.15067e+06	1.00307	1.17231
P15559	NAD(P)H dehydrogenase [quinone] 1 OS=Homo sapiens OX=9606 GN=NQO1 PE=1 SV=1	0	20.382	5	8.88	54.12	2.04198e+06	537331	1.84736e+06	491648	0.904693	0.914982
Q8N543	Prolyl 3-hydroxylase OGFOD1 OS=Homo sapiens OX=9606 GN=OGFOD1 PE=1 SV=1	0	20.376	7	5.11	12.22	402807	325500	218475	56083.9	0.542382	0.172301
Q9H2K8	Serine/threonine-protein kinase TAO3 OS=Homo sapiens OX=9606 GN=TAOK3 PE=1 SV=2	0	20.354	7	7.3	15.77	182603	217034	152890	343186	0.837282	1.58125
Q13501	Sequestosome-1 OS=Homo sapiens OX=9606 GN=SQSTM1 PE=1 SV=1	0	20.352	4	5.22	33.43	1.1585e+06	653135	500326	407089	0.431872	0.623284
P36507	Dual specificity mitogen-activated protein kinase kinase 2 OS=Homo sapiens OX=9606 GN=MAP2K2 PE=1 SV=1	0	20.278	5	6.55	26.61	1.24485e+06	892132	1.23602e+06	656053	0.992912	0.735376
P05549	Transcription factor AP-2-alpha OS=Homo sapiens OX=9606 GN=TFAP2A PE=1 SV=1	0	20.277	7	8.02	36.4	479213	1.01176e+06	243390	382622	0.507895	0.378176
Q9NYU2	UDP-glucose:glycoprotein glucosyltransferase 1 OS=Homo sapiens OX=9606 GN=UGGT1 PE=1 SV=3	0	20.267	5	5.63	29.65	857061	449049	634746	141123	0.740607	0.314271
P50995	Annexin A11 OS=Homo sapiens OX=9606 GN=ANXA11 PE=1 SV=1	0	20.221	6	7.65	48.77	1.32327e+06	134334	1.36206e+06	154698	1.02932	1.15159
Q00688	Peptidyl-prolyl cis-trans isomerase FKBP3 OS=Homo sapiens OX=9606 GN=FKBP3 PE=1 SV=1	0	20.205	7	9.28	26.35	780562	152562	793755	139670	1.0169	0.915495
P18085	ADP-ribosylation factor 4 OS=Homo sapiens OX=9606 GN=ARF4 PE=1 SV=3	0	20.181	4	7.14	47.04	2.25906e+06	1.91641e+06	2.00169e+06	1.66903e+06	0.886072	0.870917
P61019	Ras-related protein Rab-2A OS=Homo sapiens OX=9606 GN=RAB2A PE=1 SV=1	0	20.177	5	6.54	48.65	917836	624488	960666	546877	1.04666	0.875721
O43747	AP-1 complex subunit gamma-1 OS=Homo sapiens OX=9606 GN=AP1G1 PE=1 SV=5	0	20.177	6	6.8	12.15	489554	55147.6	607609	75872.1	1.24115	1.3758
Q8TDN6	Ribosome biogenesis protein BRX1 homolog OS=Homo sapiens OX=9606 GN=BRIX1 PE=1 SV=2	0	20.168	7	9.92	40.82	1.20912e+06	795625	1.87524e+06	1.45681e+06	1.55092	1.83103
Q16555	Dihydropyrimidinase-related protein 2 OS=Homo sapiens OX=9606 GN=DPYSL2 PE=1 SV=1	0	20.159	6	6.38	36.93	753844	649877	699433	121577	0.927821	0.187077
Q70E73	Ras-associated and pleckstrin homology domains-containing protein 1 OS=Homo sapiens OX=9606 GN=RAPH1 PE=1 SV=3	0	20.144	7	8.85	20.57	176476	259791	64341.4	49466.4	0.364591	0.190409
Q8IWB9	Testis-expressed protein 2 OS=Homo sapiens OX=9606 GN=TEX2 PE=1 SV=2	0	20.143	6	6.01	13.08	108114	138441	23322.5		0.215722	#VALUE!
Q6P2E9	Enhancer of mRNA-decapping protein 4 OS=Homo sapiens OX=9606 GN=EDC4 PE=1 SV=1	0	20.108	7	5.86	21.26	796962	541726	548586	228397	0.688347	0.42161
O95372	Acyl-protein thioesterase 2 OS=Homo sapiens OX=9606 GN=LYPLA2 PE=1 SV=1	0	20.105	6	7.23	66.24	2.58915e+06	5.06968e+06	1.38765e+06	1.46682e+06	0.53595	0.289333
Q12857	Nuclear factor 1 A-type OS=Homo sapiens OX=9606 GN=NFIA PE=1 SV=2	0	20.09	4	8.44	28.77	247700	646263	78895.5	190595	0.318512	0.294919
P35268	60S ribosomal protein L22 OS=Homo sapiens OX=9606 GN=RPL22 PE=1 SV=2	0	20.077	5	9.19	80.42	1.71871e+06	1.14171e+06	1.3241e+06	1.45911e+06	0.770404	1.278
Q9Y697	Cysteine desulfurase, mitochondrial OS=Homo sapiens OX=9606 GN=NFS1 PE=1 SV=3	0	20.072	6	8.31	27.17	891556	283171	841569	316105	0.943932	1.1163
Q6ZWJ1	Syntaxin-binding protein 4 OS=Homo sapiens OX=9606 GN=STXBP4 PE=1 SV=2	0	20.067	6	5.2	6.8	49680.5	77365.6	5961.75	10857.8	0.120002	0.140344
Q6XZF7	Dynamin-binding protein OS=Homo sapiens OX=9606 GN=DNMBP PE=1 SV=1	0	20.066	6	5.39	7.59	118468	129680	50894	30479.6	0.429602	0.235036
Q8NFH5	Nucleoporin NUP35 OS=Homo sapiens OX=9606 GN=NUP35 PE=1 SV=1	0	20.054	5	9.09	19.92	316156	90263.1	330653	35299.7	1.04585	0.391076
P51153	Ras-related protein Rab-13 OS=Homo sapiens OX=9606 GN=RAB13 PE=1 SV=1	0	20.012	3	9.19	39.32	98052.1	176105	72764.2	118831	0.742097	0.674772
P62851	40S ribosomal protein S25 OS=Homo sapiens OX=9606 GN=RPS25 PE=1 SV=1	0	20.006	6	10.11	76.6	5.23544e+06	1.48165e+06	5.91784e+06	1.60412e+06	1.13034	1.08265
P62906	60S ribosomal protein L10a OS=Homo sapiens OX=9606 GN=RPL10A PE=1 SV=2	0	19.993	6	9.94	37.38	4.77563e+06	1.7652e+06	5.50064e+06	2.81981e+06	1.15181	1.59744
P32322	Pyrroline-5-carboxylate reductase 1, mitochondrial OS=Homo sapiens OX=9606 GN=PYCR1 PE=1 SV=2	0	19.98	5	7.61	39.86	803100	214826	479755	157422	0.597379	0.732791
O75496	Geminin OS=Homo sapiens OX=9606 GN=GMNN PE=1 SV=1	0	19.974	6	4.96	21.14	231230	601761	138698	144991	0.599827	0.240944
P18621	60S ribosomal protein L17 OS=Homo sapiens OX=9606 GN=RPL17 PE=1 SV=3	0	19.972	5	10.17	105.49	2.51048e+06	1.84944e+06	2.07811e+06	2.01341e+06	0.827771	1.08866
P25788	Proteasome subunit alpha type-3 OS=Homo sapiens OX=9606 GN=PSMA3 PE=1 SV=2	0	19.97	6	5.33	42.57	2.25272e+06	303636	2.25752e+06	142356	1.00213	0.468839
P50395	Rab GDP dissociation inhibitor beta OS=Homo sapiens OX=9606 GN=GDI2 PE=1 SV=2	0	19.961	4	6.47	20.93	6.87961e+06	514641	6.97149e+06	389351	1.01336	0.756548
Q9UNZ2	NSFL1 cofactor p47 OS=Homo sapiens OX=9606 GN=NSFL1C PE=1 SV=2	0	19.947	6	5.1	29.28	216022	22099.7	191198	7150.45	0.885086	0.323554
Q9Y3A5	Ribosome maturation protein SBDS OS=Homo sapiens OX=9606 GN=SBDS PE=1 SV=4	0	19.922	6	8.75	94.41	2.01648e+06	984480	2.09075e+06	1.06619e+06	1.03683	1.08299
P0DP91	Chimeric ERCC6-PGBD3 protein OS=Homo sapiens OX=9606 GN=ERCC6 PE=1 SV=1	0	19.92	1	6.58	19.02		8895.47			#VALUE!	#VALUE!
Q04837	Single-stranded DNA-binding protein, mitochondrial OS=Homo sapiens OX=9606 GN=SSBP1 PE=1 SV=1	0	19.868	5	9.6	29.66	753100	1.15532e+06	742899	2.50149e+06	0.986456	2.16519
P61586	Transforming protein RhoA OS=Homo sapiens OX=9606 GN=RHOA PE=1 SV=1	0	19.85	3	6.1	25.97	1.3625e+06	592339	1.41641e+06	456032	1.03957	0.769883
Q9Y446	Plakophilin-3 OS=Homo sapiens OX=9606 GN=PKP3 PE=1 SV=1	0	19.815	7	9.32	23.51	582698	292113	582031	205338	0.998854	0.702941
O14818	Proteasome subunit alpha type-7 OS=Homo sapiens OX=9606 GN=PSMA7 PE=1 SV=1	0	19.814	6	8.46	47.06	1.25527e+06	208004	1.43793e+06	132337	1.14552	0.636226
Q08188	Protein-glutamine gamma-glutamyltransferase E OS=Homo sapiens OX=9606 GN=TGM3 PE=1 SV=4	0	19.762	7	5.86	28.68	102404	42553.7	206169	28550.6	2.01329	0.670931
Q99598	Translin-associated protein X OS=Homo sapiens OX=9606 GN=TSNAX PE=1 SV=1	0	19.754	7	6.55	12.02	323522	263861	297006	42801	0.91804	0.16221
Q8TF72	Protein Shroom3 OS=Homo sapiens OX=9606 GN=SHROOM3 PE=1 SV=2	0	19.746	7	7.8	10.93	90564.5	233320	23343.1	8581.2	0.257751	0.0367787
O95202	Mitochondrial proton/calcium exchanger protein OS=Homo sapiens OX=9606 GN=LETM1 PE=1 SV=1	0	19.705	5	6.7	33.56	573395	48678.8	676817	50250.2	1.18037	1.03228
Q9Y5S9	RNA-binding protein 8A OS=Homo sapiens OX=9606 GN=RBM8A PE=1 SV=1	0	19.689	4	5.72	37.67	957112	803408	643405	362084	0.672236	0.450685
O75955	Flotillin-1 OS=Homo sapiens OX=9606 GN=FLOT1 PE=1 SV=3	0	19.668	7	7.49	31.23	359529	336127	263786	232080	0.733699	0.690453
Q96L91	E1A-binding protein p400 OS=Homo sapiens OX=9606 GN=EP400 PE=1 SV=4	0	19.661	6	9.19	18.83	98875.2	228643	17509.2	54426.7	0.177084	0.238042
P30084	Enoyl-CoA hydratase, mitochondrial OS=Homo sapiens OX=9606 GN=ECHS1 PE=1 SV=4	0	19.658	5	8.07	12.8	1.07387e+06	147131	1.29192e+06	125414	1.20305	0.852394
Q15269	Periodic tryptophan protein 2 homolog OS=Homo sapiens OX=9606 GN=PWP2 PE=2 SV=2	0	19.657	6	6.15	13.18	53889.7	45220.4	52647	64517.8	0.97694	1.42674
Q15056	Eukaryotic translation initiation factor 4H OS=Homo sapiens OX=9606 GN=EIF4H PE=1 SV=5	0	19.625	5	7.23	25.14	1.34961e+06	743227	1.02291e+06	367370	0.75793	0.49429
O95573	Long-chain-fatty-acid--CoA ligase 3 OS=Homo sapiens OX=9606 GN=ACSL3 PE=1 SV=3	0	19.614	5	8.38	6.81	472620	236283	480244	253878	1.01613	1.07446
Q9NZJ5	Eukaryotic translation initiation factor 2-alpha kinase 3 OS=Homo sapiens OX=9606 GN=EIF2AK3 PE=1 SV=3	0	19.527	6	5.43	6.86	7843.05	28228.4	12597.2	11972.7	1.60616	0.424135
P28290	Protein ITPRID2 OS=Homo sapiens OX=9606 GN=ITPRID2 PE=1 SV=3	0	19.525	6	5.19	13.14	162197	145267	79808.8	19547.9	0.492048	0.134566
Q96SB8	Structural maintenance of chromosomes protein 6 OS=Homo sapiens OX=9606 GN=SMC6 PE=1 SV=2	0	19.515	8	6.99	3.36	139454	153598	57978.3	47828.8	0.415753	0.311388
Q96P70	Importin-9 OS=Homo sapiens OX=9606 GN=IPO9 PE=1 SV=3	0	19.51	6	4.81	27.47	759592	351211	842578	212696	1.10925	0.605608
Q13190	Syntaxin-5 OS=Homo sapiens OX=9606 GN=STX5 PE=1 SV=2	0	19.5	7	9.16	9.6	124856	48749.7	104373	17737.7	0.835948	0.363853
Q08AD1	Calmodulin-regulated spectrin-associated protein 2 OS=Homo sapiens OX=9606 GN=CAMSAP2 PE=1 SV=3	0	19.499	7	6.8	10.35	152757	246216	62158.5	38379.2	0.406912	0.155876
Q9UIA9	Exportin-7 OS=Homo sapiens OX=9606 GN=XPO7 PE=1 SV=3	0	19.484	7	6.32	29.05	469609	149080	720547	162835	1.53436	1.09227
P12694	2-oxoisovalerate dehydrogenase subunit alpha, mitochondrial OS=Homo sapiens OX=9606 GN=BCKDHA PE=1 SV=2	0	19.444	6	8.27	36.21	149586	155287	185935	136297	1.243	0.877712
Q96RP9	Elongation factor G, mitochondrial OS=Homo sapiens OX=9606 GN=GFM1 PE=1 SV=2	0	19.435	7	7.01	27.45	188356	92417.5	155019	113622	0.823014	1.22944
Q9UBB4	Ataxin-10 OS=Homo sapiens OX=9606 GN=ATXN10 PE=1 SV=1	0	19.428	5	5.25	43.08	364223	430937	320148	194371	0.878988	0.451043
Q8NBS9	Thioredoxin domain-containing protein 5 OS=Homo sapiens OX=9606 GN=TXNDC5 PE=1 SV=2	0	19.421	6	5.97	12.55	570814	65464.9	652938	37438.4	1.14387	0.571885
O60869	Endothelial differentiation-related factor 1 OS=Homo sapiens OX=9606 GN=EDF1 PE=1 SV=1	0	19.42	5	9.95	40.93	653845	396160	680777	339703	1.04119	0.857489
P21266	Glutathione S-transferase Mu 3 OS=Homo sapiens OX=9606 GN=GSTM3 PE=1 SV=3	0	19.393	7	5.54	34.08	2.35295e+06	505950	2.58985e+06	524509	1.10068	1.03668
Q9NP74	Palmdelphin OS=Homo sapiens OX=9606 GN=PALMD PE=1 SV=1	0	19.377	6	5.44	19.24	490276	746015	233062	31587.7	0.47537	0.0423419
Q9Y3C6	Peptidyl-prolyl cis-trans isomerase-like 1 OS=Homo sapiens OX=9606 GN=PPIL1 PE=1 SV=1	0	19.344	5	7.99	45.47	595111	1.41148e+06	257896	651373	0.433357	0.461482
Q14498	RNA-binding protein 39 OS=Homo sapiens OX=9606 GN=RBM39 PE=1 SV=2	0	19.312	6	10.1	50.04	1.50714e+06	1.85874e+06	1.34359e+06	981373	0.891484	0.527977
Q02809	Procollagen-lysine,2-oxoglutarate 5-dioxygenase 1 OS=Homo sapiens OX=9606 GN=PLOD1 PE=1 SV=2	0	19.312	6	6.95	33.44	345375	302785	251535	258758	0.728295	0.854593
Q9NUQ6	SPATS2-like protein OS=Homo sapiens OX=9606 GN=SPATS2L PE=1 SV=2	0	19.293	6	9.64	23.83	157803	198147	247458	236867	1.56815	1.19541
Q86SQ0	Pleckstrin homology-like domain family B member 2 OS=Homo sapiens OX=9606 GN=PHLDB2 PE=1 SV=2	0	19.27	7	7.43	14.78	150484	136585	52652.2	48576.1	0.349886	0.355649
Q9Y4P3	Transducin beta-like protein 2 OS=Homo sapiens OX=9606 GN=TBL2 PE=1 SV=1	0	19.267	5	9.44	9.14	259459	165778	130502	167406	0.502977	1.00982
P53041	Serine/threonine-protein phosphatase 5 OS=Homo sapiens OX=9606 GN=PPP5C PE=1 SV=1	0	19.264	6	6.28	22.16	768960	68131.3	1.09224e+06	81768.4	1.42041	1.20016
Q5T8D3	Acyl-CoA-binding domain-containing protein 5 OS=Homo sapiens OX=9606 GN=ACBD5 PE=1 SV=1	0	19.256	6	5.33	19.12	121254	49822.4	87009.5		0.71758	#VALUE!
P13489	Ribonuclease inhibitor OS=Homo sapiens OX=9606 GN=RNH1 PE=1 SV=2	0	19.241	6	4.82	31.07	492184	132248	556805	206270	1.1313	1.55972
A0AVT1	Ubiquitin-like modifier-activating enzyme 6 OS=Homo sapiens OX=9606 GN=UBA6 PE=1 SV=1	0	19.205	7	6.14	11.37	342456	175617	411127	111486	1.20053	0.634824
P33981	Dual specificity protein kinase TTK OS=Homo sapiens OX=9606 GN=TTK PE=1 SV=2	0	19.179	7	8.16	11.71	78167	143337	58947	89616.7	0.754117	0.625216
Q99426	Tubulin-folding cofactor B OS=Homo sapiens OX=9606 GN=TBCB PE=1 SV=2	0	19.169	7	5.15	35.69	672785	283761	548865	138180	0.81581	0.486959
Q9H3P2	Negative elongation factor A OS=Homo sapiens OX=9606 GN=NELFA PE=1 SV=3	0	19.157	7	9.03	29.34	400929	683606	157910	115953	0.393861	0.16962
Q9H1E3	Nuclear ubiquitous casein and cyclin-dependent kinase substrate 1 OS=Homo sapiens OX=9606 GN=NUCKS1 PE=1 SV=1	0	19.142	4	5.08	31.39	764800	1.59415e+06	741382	683463	0.969381	0.428731
O14980	Exportin-1 OS=Homo sapiens OX=9606 GN=XPO1 PE=1 SV=1	0	19.126	5	6.06	41.75	1.78839e+06	454783	2.09131e+06	503729	1.16938	1.10762
Q6YHK3	CD109 antigen OS=Homo sapiens OX=9606 GN=CD109 PE=1 SV=2	0	19.126	7	5.85	15.26	272631	77077.5	345910	218548	1.26879	2.83544
Q13416	Origin recognition complex subunit 2 OS=Homo sapiens OX=9606 GN=ORC2 PE=1 SV=2	0	19.118	7	6.51	41.38	883915	1.72936e+06	446364	392180	0.504985	0.226778
O60287	Nucleolar pre-ribosomal-associated protein 1 OS=Homo sapiens OX=9606 GN=URB1 PE=1 SV=4	0	19.104	7	6.47	32.03	316318	296470	589046	679240	1.86219	2.2911
Q13330	Metastasis-associated protein MTA1 OS=Homo sapiens OX=9606 GN=MTA1 PE=1 SV=2	0	19.067	2	9.26	16.84	186284	303374	133858	30039.2	0.71857	0.0990173
Q04721	Neurogenic locus notch homolog protein 2 OS=Homo sapiens OX=9606 GN=NOTCH2 PE=1 SV=3	0	19.059	7	5.14	3.65	2.68069e+07	5.52105e+07	1.77238e+07	6.4359e+07	0.661165	1.1657
Q86W42	THO complex subunit 6 homolog OS=Homo sapiens OX=9606 GN=THOC6 PE=1 SV=1	0	19.05	5	7.43	45.04	198622	435607	213129	389626	1.07304	0.894444
Q8N201	Integrator complex subunit 1 OS=Homo sapiens OX=9606 GN=INTS1 PE=1 SV=2	0	19.047	7	6.13	15.74	637881	825440	444928	303236	0.697509	0.367362
Q12792	Twinfilin-1 OS=Homo sapiens OX=9606 GN=TWF1 PE=1 SV=3	0	19.027	4	6.96	41.86	1.1509e+06	1.11258e+06	1.3105e+06	751450	1.13867	0.675412
Q9BU76	Multiple myeloma tumor-associated protein 2 OS=Homo sapiens OX=9606 GN=MMTAG2 PE=1 SV=1	0	19.024	5	10.02	18.04	28416.3	50977.8	41280.2	71388.2	1.45269	1.40038
P48637	Glutathione synthetase OS=Homo sapiens OX=9606 GN=GSS PE=1 SV=1	0	19.014	7	5.92	21.4	1.47597e+06	152141	1.84174e+06	91014.7	1.24782	0.598225
P17028	Zinc finger protein 24 OS=Homo sapiens OX=9606 GN=ZNF24 PE=1 SV=4	0	19.006	5	6.21	46.19	225280	298943	192072	207444	0.852593	0.693923
Q9Y6N5	Sulfide:quinone oxidoreductase, mitochondrial OS=Homo sapiens OX=9606 GN=SQOR PE=1 SV=1	0	18.987	6	9.11	64.2	810843	673484	896818	562292	1.10603	0.834899
Q99497	Parkinson disease protein 7 OS=Homo sapiens OX=9606 GN=PARK7 PE=1 SV=2	0	18.981	5	6.79	39.42	3.15804e+06	385168	4.17068e+06	164300	1.32066	0.426568
P10515	Dihydrolipoyllysine-residue acetyltransferase component of pyruvate dehydrogenase complex, mitochondrial OS=Homo sapiens OX=9606 GN=DLAT PE=1 SV=3	0	18.98	7	7.84	30.59	1.49616e+06	569580	1.80257e+06	593047	1.2048	1.0412
P61964	WD repeat-containing protein 5 OS=Homo sapiens OX=9606 GN=WDR5 PE=1 SV=1	0	18.969	5	8.27	10.66	192494	353603	113559	145058	0.589937	0.410228
Q9Y3A4	Ribosomal RNA-processing protein 7 homolog A OS=Homo sapiens OX=9606 GN=RRP7A PE=1 SV=2	0	18.969	4	9.58	14.15	202595	389898	541514	830073	2.67289	2.12895
P21796	Voltage-dependent anion-selective channel protein 1 OS=Homo sapiens OX=9606 GN=VDAC1 PE=1 SV=2	0	18.968	5	8.54	17.17	1.84844e+06	122727	400427	270798	0.21663	2.2065
P29144	Tripeptidyl-peptidase 2 OS=Homo sapiens OX=9606 GN=TPP2 PE=1 SV=4	0	18.964	6	6.32	17.16	307555	33455.5	332023	35091.3	1.07955	1.0489
P31930	Cytochrome b-c1 complex subunit 1, mitochondrial OS=Homo sapiens OX=9606 GN=UQCRC1 PE=1 SV=3	0	18.911	5	6.37	36.84	1.04421e+06	101985	1.02064e+06	103974	0.977432	1.0195
P12955	Xaa-Pro dipeptidase OS=Homo sapiens OX=9606 GN=PEPD PE=1 SV=3	0	18.889	7	6	7.77	447406	152729	454387	31750.2	1.0156	0.207885
Q8N766	ER membrane protein complex subunit 1 OS=Homo sapiens OX=9606 GN=EMC1 PE=1 SV=1	0	18.885	7	7.66	13.64	179264	40953.2	190461	23502.3	1.06246	0.573883
Q06265	Exosome complex component RRP45 OS=Homo sapiens OX=9606 GN=EXOSC9 PE=1 SV=3	0	18.85	5	5.29	16.57	87223.6	214315	91841.4	129668	1.05294	0.605034
Q9UNQ2	Probable dimethyladenosine transferase OS=Homo sapiens OX=9606 GN=DIMT1 PE=1 SV=1	0	18.839	5	9.99	28.7	98299.2	101620	171673	147764	1.74643	1.45408
P49419	Alpha-aminoadipic semialdehyde dehydrogenase OS=Homo sapiens OX=9606 GN=ALDH7A1 PE=1 SV=5	0	18.821	5	7.99	56.4	695521	273834	770312	138799	1.10753	0.506873
Q15018	BRISC complex subunit Abraxas 2 OS=Homo sapiens OX=9606 GN=ABRAXAS2 PE=1 SV=2	0	18.81	5	6.21	32.2	530769	583170	454101	62696.8	0.855553	0.10751
P49207	60S ribosomal protein L34 OS=Homo sapiens OX=9606 GN=RPL34 PE=1 SV=3	0	18.807	7	11.47	92.86	4.70749e+06	2.57227e+06	5.9183e+06	3.23044e+06	1.25721	1.25587
Q14CX7	N-alpha-acetyltransferase 25, NatB auxiliary subunit OS=Homo sapiens OX=9606 GN=NAA25 PE=1 SV=1	0	18.802	7	6.64	9.91	363234	144033	457901	116619	1.26062	0.809664
Q12872	Splicing factor, suppressor of white-apricot homolog OS=Homo sapiens OX=9606 GN=SFSWAP PE=1 SV=3	0	18.786	7	8.05	19.75	937761	582547	930055	260836	0.991783	0.447751
P13861	cAMP-dependent protein kinase type II-alpha regulatory subunit OS=Homo sapiens OX=9606 GN=PRKAR2A PE=1 SV=2	0	18.785	6	5.07	64.24	1.08161e+06	529864	1.02741e+06	253040	0.949892	0.477557
P51571	Translocon-associated protein subunit delta OS=Homo sapiens OX=9606 GN=SSR4 PE=1 SV=1	0	18.783	4	6.15	48.09	543039	361503	436895	282050	0.804536	0.780214
P52565	Rho GDP-dissociation inhibitor 1 OS=Homo sapiens OX=9606 GN=ARHGDIA PE=1 SV=3	0	18.782	6	5.11	26.99	1.58413e+06	161478	1.78438e+06	21411.9	1.12641	0.132599
Q13418	Integrin-linked protein kinase OS=Homo sapiens OX=9606 GN=ILK PE=1 SV=2	0	18.747	7	8.07	17.85	867866	542716	1.04764e+06	560325	1.20714	1.03245
Q9Y679	Ancient ubiquitous protein 1 OS=Homo sapiens OX=9606 GN=AUP1 PE=1 SV=2	0	18.715	5	8.65	15.91	97496.1	91853.2	98381.1	73211.8	1.00908	0.797052
Q8NDI1	EH domain-binding protein 1 OS=Homo sapiens OX=9606 GN=EHBP1 PE=1 SV=3	0	18.707	5	5.35	20.93	168960	297102	60651.4	21087.9	0.358969	0.0709786
Q8WVB6	Chromosome transmission fidelity protein 18 homolog OS=Homo sapiens OX=9606 GN=CHTF18 PE=1 SV=1	0	18.698	6	7.21	10.74	338587	376460	320976	82827.3	0.947986	0.220016
Q9NV06	DDB1- and CUL4-associated factor 13 OS=Homo sapiens OX=9606 GN=DCAF13 PE=1 SV=2	0	18.686	7	9.19	35.41	373122	381520	573118	396217	1.53601	1.03852
Q9NR31	GTP-binding protein SAR1a OS=Homo sapiens OX=9606 GN=SAR1A PE=1 SV=1	0	18.679	6	6.68	23.93	728605	423436	695975	490594	0.955216	1.1586
Q15022	Polycomb protein SUZ12 OS=Homo sapiens OX=9606 GN=SUZ12 PE=1 SV=3	0	18.657	5	8.81	16.25	230999	259456	203006	110990	0.878818	0.427779
Q9Y4F5	Centrosomal protein of 170 kDa protein B OS=Homo sapiens OX=9606 GN=CEP170B PE=1 SV=4	0	18.654	6	6.84	6.94	26417.2	40484.1	7980.93		0.302111	#VALUE!
Q96NY9	Crossover junction endonuclease MUS81 OS=Homo sapiens OX=9606 GN=MUS81 PE=1 SV=3	0	18.596	7	9.73	13.25	18957.8	107608	28869.2	113151	1.52281	1.05151
Q8N884	Cyclic GMP-AMP synthase OS=Homo sapiens OX=9606 GN=CGAS PE=1 SV=2	0	18.584	6	9.48	25.92	10562.6	252514	16431.4	456426	1.55563	1.80753
P56945	Breast cancer anti-estrogen resistance protein 1 OS=Homo sapiens OX=9606 GN=BCAR1 PE=1 SV=2	0	18.578	5	5.67	12.09	415193	497896	217555	111228	0.523986	0.223397
Q9NWZ3	Interleukin-1 receptor-associated kinase 4 OS=Homo sapiens OX=9606 GN=IRAK4 PE=1 SV=1	0	18.572	6	5.41	17.81	336297	742335	202634	204299	0.602545	0.275212
P36952	Serpin B5 OS=Homo sapiens OX=9606 GN=SERPINB5 PE=1 SV=2	0	18.557	7	6.05	20.79	988376	231555	1.18747e+06	160989	1.20144	0.695254
Q8IZ83	Aldehyde dehydrogenase family 16 member A1 OS=Homo sapiens OX=9606 GN=ALDH16A1 PE=1 SV=2	0	18.525	5	6.79	20.45	482446	14489.3	527140	23152.7	1.09264	1.59792
Q9NSY1	BMP-2-inducible protein kinase OS=Homo sapiens OX=9606 GN=BMP2K PE=1 SV=2	0	18.522	5	6.51	23.91		40767.7		183670	#VALUE!	4.50528
Q92575	UBX domain-containing protein 4 OS=Homo sapiens OX=9606 GN=UBXN4 PE=1 SV=2	0	18.518	6	6.38	11.42	153250	36823.2	140063	11877.7	0.913948	0.32256
O00499	Myc box-dependent-interacting protein 1 OS=Homo sapiens OX=9606 GN=BIN1 PE=1 SV=1	0	18.507	6	5.06	13.74	344717	231664	315745	29974.4	0.915952	0.129388
Q9NXE8	Pre-mRNA-splicing factor CWC25 homolog OS=Homo sapiens OX=9606 GN=CWC25 PE=1 SV=1	0	18.495	6	10.18	36.27	151430	315978	129176	292724	0.853042	0.926408
P52888	Thimet oligopeptidase OS=Homo sapiens OX=9606 GN=THOP1 PE=1 SV=2	0	18.48	7	6.05	16.99	576895	95482.4	662583	57248.3	1.14853	0.599569
P35606	Coatomer subunit beta' OS=Homo sapiens OX=9606 GN=COPB2 PE=1 SV=2	0	18.462	6	5.27	27.57	721568	224469	597476	156663	0.828024	0.697929
P16083	Ribosyldihydronicotinamide dehydrogenase [quinone] OS=Homo sapiens OX=9606 GN=NQO2 PE=1 SV=5	0	18.461	4	6.29	32.07	2.04349e+06	108005	2.04787e+06	55971.1	1.00214	0.518228
Q9UKI8	Serine/threonine-protein kinase tousled-like 1 OS=Homo sapiens OX=9606 GN=TLK1 PE=1 SV=2	0	18.459	3	8.72	28.91	45718.2	107991	23061.3	17938.4	0.504422	0.16611
P56545	C-terminal-binding protein 2 OS=Homo sapiens OX=9606 GN=CTBP2 PE=1 SV=1	0	18.442	4	6.95	55.67	1.5265e+06	745502	1.29542e+06	629770	0.848619	0.844759
P53365	Arfaptin-2 OS=Homo sapiens OX=9606 GN=ARFIP2 PE=1 SV=1	0	18.431	5	6.04	23.09	486762	483483	427455	68089.1	0.87816	0.14083
Q92665	28S ribosomal protein S31, mitochondrial OS=Homo sapiens OX=9606 GN=MRPS31 PE=1 SV=3	0	18.41	5	9.29	22.7	797900	468531	652710	190384	0.818035	0.406342
O60701	UDP-glucose 6-dehydrogenase OS=Homo sapiens OX=9606 GN=UGDH PE=1 SV=1	0	18.401	5	7.12	55.26	835396	511547	867675	406977	1.03864	0.795582
P09960	Leukotriene A-4 hydrolase OS=Homo sapiens OX=9606 GN=LTA4H PE=1 SV=2	0	18.39	6	6.18	18.55	958133	41030.4	923027	29465.8	0.96336	0.718145
Q9NXH9	tRNA (guanine(26)-N(2))-dimethyltransferase OS=Homo sapiens OX=9606 GN=TRMT1 PE=1 SV=1	0	18.388	6	7.64	30.64	507089	251485	494302	232277	0.974783	0.923621
P84085	ADP-ribosylation factor 5 OS=Homo sapiens OX=9606 GN=ARF5 PE=1 SV=2	0	18.378	2	6.79	44.08	449027	359733	484484	284367	1.07897	0.790495
P28288	ATP-binding cassette sub-family D member 3 OS=Homo sapiens OX=9606 GN=ABCD3 PE=1 SV=1	0	18.367	7	9.36	28.5	392358	285983	240784	235463	0.613683	0.823347
Q15019	Septin-2 OS=Homo sapiens OX=9606 GN=SEPTIN2 PE=1 SV=1	0	18.358	4	6.6	15.22	410210	549842	279221	198396	0.680678	0.360824
P61026	Ras-related protein Rab-10 OS=Homo sapiens OX=9606 GN=RAB10 PE=1 SV=1	0	18.35	3	8.38	37.04	1.01858e+06	708312	830821	619712	0.815666	0.874913
P28838	Cytosol aminopeptidase OS=Homo sapiens OX=9606 GN=LAP3 PE=1 SV=3	0	18.339	7	7.93	15.38	647909	73968.9	761391	73875.4	1.17515	0.998737
Q5HYI8	Rab-like protein 3 OS=Homo sapiens OX=9606 GN=RABL3 PE=1 SV=1	0	18.331	5	7.11	18.85	160652	108518	135284	110093	0.842093	1.01452
Q6NUK1	Calcium-binding mitochondrial carrier protein SCaMC-1 OS=Homo sapiens OX=9606 GN=SLC25A24 PE=1 SV=2	0	18.324	7	6.33	21.1	606662	74193.7	731016	42472.8	1.20498	0.572458
P61221	ATP-binding cassette sub-family E member 1 OS=Homo sapiens OX=9606 GN=ABCE1 PE=1 SV=1	0	18.299	5	8.34	64.23	424832	334756	489641	244476	1.15255	0.730311
Q9ULJ3	Zinc finger and BTB domain-containing protein 21 OS=Homo sapiens OX=9606 GN=ZBTB21 PE=1 SV=2	0	18.285	6	8.29	7.03	129266	277451	50220.5	25348	0.388506	0.0913605
Q9NYL9	Tropomodulin-3 OS=Homo sapiens OX=9606 GN=TMOD3 PE=1 SV=1	0	18.271	6	5.19	23.36	457649	1.23239e+06	102550	992804	0.224079	0.805595
P42568	Protein AF-9 OS=Homo sapiens OX=9606 GN=MLLT3 PE=1 SV=2	0	18.263	6	8.63	16.91	160126	305128	85424.3	176745	0.533483	0.579249
Q92997	Segment polarity protein dishevelled homolog DVL-3 OS=Homo sapiens OX=9606 GN=DVL3 PE=1 SV=2	0	18.254	3	6.65	16.32	185393	495363	177756	182604	0.958806	0.368627
P0DN79	Cystathionine beta-synthase-like protein OS=Homo sapiens OX=9606 GN=CBSL PE=1 SV=1	0	18.252	7	6.65	56.42	1.71884e+06	942472	1.32068e+06	614027	0.768358	0.651507
Q01167	Forkhead box protein K2 OS=Homo sapiens OX=9606 GN=FOXK2 PE=1 SV=3	0	18.22	5	9.54	14.1	257786	371727	172666	139628	0.669802	0.375619
Q8IZW8	Tensin-4 OS=Homo sapiens OX=9606 GN=TNS4 PE=1 SV=3	0	18.185	6	7.34	8.13	147685	195924	90870.4	127677	0.615298	0.651664
Q969Z0	FAST kinase domain-containing protein 4 OS=Homo sapiens OX=9606 GN=TBRG4 PE=1 SV=1	0	18.168	6	7.42	51.32	215944	150746	230250	186799	1.06625	1.23916
P19793	Retinoic acid receptor RXR-alpha OS=Homo sapiens OX=9606 GN=RXRA PE=1 SV=1	0	18.157	6	7.8	14.59	194407	389211	159732	114230	0.821639	0.293491
P15822	Zinc finger protein 40 OS=Homo sapiens OX=9606 GN=HIVEP1 PE=1 SV=3	0	18.147	7	7.84	3.57	132767	256973	17214	65960	0.129655	0.256681
Q9UKJ3	G patch domain-containing protein 8 OS=Homo sapiens OX=9606 GN=GPATCH8 PE=1 SV=2	0	18.147	6	8.66	19.52	129419	265909	94179.9	286663	0.727712	1.07805
P18887	DNA repair protein XRCC1 OS=Homo sapiens OX=9606 GN=XRCC1 PE=1 SV=2	0	18.136	6	6.39	32.85	399753	618884	433395	609590	1.08416	0.984983
Q5TBB1	Ribonuclease H2 subunit B OS=Homo sapiens OX=9606 GN=RNASEH2B PE=1 SV=1	0	18.107	6	9.13	25.85	161281	184317	105989	44619.4	0.657169	0.24208
O75937	DnaJ homolog subfamily C member 8 OS=Homo sapiens OX=9606 GN=DNAJC8 PE=1 SV=2	0	18.105	7	9.06	20.28	240039	102504	310849	39649.8	1.29499	0.386814
Q7Z4V5	Hepatoma-derived growth factor-related protein 2 OS=Homo sapiens OX=9606 GN=HDGFL2 PE=1 SV=1	0	18.092	5	7.49	23.21	99343.2	297268	222391	160752	2.23861	0.540766
P62244	40S ribosomal protein S15a OS=Homo sapiens OX=9606 GN=RPS15A PE=1 SV=2	0	18.087	5	10.13	41.76	3.6632e+06	2.29222e+06	3.16397e+06	1.82951e+06	0.863718	0.798142
P07339	Cathepsin D OS=Homo sapiens OX=9606 GN=CTSD PE=1 SV=1	0	18.086	6	6.54	5.45	395804	80902.6	391151	38168.1	0.988245	0.471779
O94762	ATP-dependent DNA helicase Q5 OS=Homo sapiens OX=9606 GN=RECQL5 PE=1 SV=2	0	18.085	6	8.56	18.04	109381	328292	148771	227949	1.36012	0.694349
P46734	Dual specificity mitogen-activated protein kinase kinase 3 OS=Homo sapiens OX=9606 GN=MAP2K3 PE=1 SV=2	0	18.078	4	7.43	30.89	400955	385203	404606	403793	1.0091	1.04826
P78312	Protein FAM193A OS=Homo sapiens OX=9606 GN=FAM193A PE=1 SV=2	0	18.057	7	6.48	15.89	111025	215060	41916.5	84196.8	0.377542	0.391504
O00232	26S proteasome non-ATPase regulatory subunit 12 OS=Homo sapiens OX=9606 GN=PSMD12 PE=1 SV=3	0	18.057	5	7.65	29.97	1.0108e+06	391488	983385	402544	0.972881	1.02824
Q8NB90	ATPase family protein 2 homolog OS=Homo sapiens OX=9606 GN=SPATA5 PE=1 SV=3	0	18.037	5	5.66	58.15	159099	72096.5	160834	79691.4	1.0109	1.10534
Q9Y6E0	Serine/threonine-protein kinase 24 OS=Homo sapiens OX=9606 GN=STK24 PE=1 SV=1	0	18.03	3	5.69	10.66	138326	95421.4	151737	41761.5	1.09695	0.437654
Q9UKY7	Protein CDV3 homolog OS=Homo sapiens OX=9606 GN=CDV3 PE=1 SV=1	0	18.03	5	6.4	21.81	534840	458433	731650	670326	1.36798	1.46221
Q32P28	Prolyl 3-hydroxylase 1 OS=Homo sapiens OX=9606 GN=P3H1 PE=1 SV=2	0	18.005	5	5.14	26.54	531618	83980.8	549232	84072.5	1.03313	1.00109
Q9Y277	Voltage-dependent anion-selective channel protein 3 OS=Homo sapiens OX=9606 GN=VDAC3 PE=1 SV=1	0	17.969	3	8.66	17.15	64040.5				#VALUE!	#VALUE!
Q5T0W9	Protein FAM83B OS=Homo sapiens OX=9606 GN=FAM83B PE=1 SV=1	0	17.967	7	8.97	18.33	210362	459232	62120	31611	0.2953	0.0688344
P17612	cAMP-dependent protein kinase catalytic subunit alpha OS=Homo sapiens OX=9606 GN=PRKACA PE=1 SV=2	0	17.967	2	8.79	15.51	53274.9	43314.2	26964.9	26679.9	0.506145	0.615962
Q8WXW3	Progesterone-induced-blocking factor 1 OS=Homo sapiens OX=9606 GN=PIBF1 PE=1 SV=2	0	17.964	7	6.02	12.24	111789	195051	50211.7	9806.84	0.449165	0.0502784
Q96JH7	Deubiquitinating protein VCIP135 OS=Homo sapiens OX=9606 GN=VCPIP1 PE=1 SV=2	0	17.954	6	7.2	12.49	293482	336484	165468	55543	0.563809	0.165069
Q5T2T1	MAGUK p55 subfamily member 7 OS=Homo sapiens OX=9606 GN=MPP7 PE=1 SV=1	0	17.929	5	7.14	11.9	199543	331821	146882	68585.2	0.736089	0.206693
Q00796	Sorbitol dehydrogenase OS=Homo sapiens OX=9606 GN=SORD PE=1 SV=4	0	17.92	4	7.97	18.86	434599	79428	423512	41905.3	0.974488	0.527588
P54819	Adenylate kinase 2, mitochondrial OS=Homo sapiens OX=9606 GN=AK2 PE=1 SV=2	0	17.915	4	7.81	28.39	1.53122e+06	100047	1.65846e+06	31612.7	1.0831	0.315979
Q9Y3A2	Probable U3 small nucleolar RNA-associated protein 11 OS=Homo sapiens OX=9606 GN=UTP11 PE=1 SV=2	0	17.909	6	10.15	16.28	67442	14017.8	121679	61116.3	1.8042	4.35991
P29372	DNA-3-methyladenine glycosylase OS=Homo sapiens OX=9606 GN=MPG PE=1 SV=3	0	17.907	5	9.57	11.04	88837	76844	50497.6	44859.4	0.568429	0.583772
Q9BR76	Coronin-1B OS=Homo sapiens OX=9606 GN=CORO1B PE=1 SV=1	0	17.905	6	5.88	44.54	791071	581404	707368	620917	0.89419	1.06796
Q15437	Protein transport protein Sec23B OS=Homo sapiens OX=9606 GN=SEC23B PE=1 SV=2	0	17.885	5	6.89	24.46	168716	212285	218209	57852.9	1.29335	0.272524
Q3MHD2	Protein LSM12 homolog OS=Homo sapiens OX=9606 GN=LSM12 PE=1 SV=2	0	17.873	5	7.74	38.08	535092	330362	299384	589616	0.5595	1.78475
Q8TC07	TBC1 domain family member 15 OS=Homo sapiens OX=9606 GN=TBC1D15 PE=1 SV=2	0	17.864	6	5.67	7.54	285745	358683	178124	178708	0.623365	0.498234
Q92526	T-complex protein 1 subunit zeta-2 OS=Homo sapiens OX=9606 GN=CCT6B PE=1 SV=5	0	17.863	1	7.24	85.58	26633.2	38191.8	11974.1	32435.8	0.449595	0.849288
Q9P0L0	Vesicle-associated membrane protein-associated protein A OS=Homo sapiens OX=9606 GN=VAPA PE=1 SV=3	0	17.859	5	8.62	13.67	647020	321535	702539	233480	1.08581	0.726144
P62879	Guanine nucleotide-binding protein G(I)/G(S)/G(T) subunit beta-2 OS=Homo sapiens OX=9606 GN=GNB2 PE=1 SV=3	0	17.847	3	6	30.27	1.60076e+06	443944	1.8171e+06	950279	1.13515	2.14054
P16152	Carbonyl reductase [NADPH] 1 OS=Homo sapiens OX=9606 GN=CBR1 PE=1 SV=3	0	17.836	4	8.32	18.69	1.31126e+06	158571	1.38005e+06	82766.3	1.05246	0.521952
O94842	TOX high mobility group box family member 4 OS=Homo sapiens OX=9606 GN=TOX4 PE=1 SV=1	0	17.833	5	5.06	36.55	549269	1.11686e+06	170935	192086	0.311205	0.171988
Q9UII4	E3 ISG15--protein ligase HERC5 OS=Homo sapiens OX=9606 GN=HERC5 PE=1 SV=2	0	17.826	7	7.65	14.06	204862	234786	239479	263743	1.16898	1.12333
O75787	Renin receptor OS=Homo sapiens OX=9606 GN=ATP6AP2 PE=1 SV=2	0	17.822	6	6.1	18.72	353020	96196.4	487462	71435.6	1.38083	0.742602
P13051	Uracil-DNA glycosylase OS=Homo sapiens OX=9606 GN=UNG PE=1 SV=2	0	17.81	4	9.32	14.27	644994	876840	397833	587615	0.616801	0.67015
A6NDG6	Glycerol-3-phosphate phosphatase OS=Homo sapiens OX=9606 GN=PGP PE=1 SV=1	0	17.79	6	6.14	24.68	499456	12259	614269	11097.6	1.22987	0.905262
P61020	Ras-related protein Rab-5B OS=Homo sapiens OX=9606 GN=RAB5B PE=1 SV=1	0	17.772	2	8.13	31.68	58493.7	5354.89	52287.6	37078.3	0.893901	6.9242
Q15742	NGFI-A-binding protein 2 OS=Homo sapiens OX=9606 GN=NAB2 PE=1 SV=1	0	17.691	6	6.96	9.22	236634	393956	137045	114543	0.579141	0.290751
Q9NWS0	PIH1 domain-containing protein 1 OS=Homo sapiens OX=9606 GN=PIH1D1 PE=1 SV=1	0	17.676	4	5.14	15.17	208583	320774	103513	54076.6	0.496269	0.168582
P06396	Gelsolin OS=Homo sapiens OX=9606 GN=GSN PE=1 SV=1	0	17.664	6	6.28	17.78	344126	352818	296008	572833	0.860173	1.62359
P22694	cAMP-dependent protein kinase catalytic subunit beta OS=Homo sapiens OX=9606 GN=PRKACB PE=1 SV=2	0	17.659	3	8.78	14.27	325289	219377	280374	133216	0.861922	0.607248
Q9Y5Q8	General transcription factor 3C polypeptide 5 OS=Homo sapiens OX=9606 GN=GTF3C5 PE=1 SV=2	0	17.659	6	6.9	14.26	372122	542633	208372	199922	0.559956	0.368429
P62899	60S ribosomal protein L31 OS=Homo sapiens OX=9606 GN=RPL31 PE=1 SV=1	0	17.65	5	10.54	75.05	6.2109e+06	2.92859e+06	6.74145e+06	2.68569e+06	1.08542	0.91706
Q13356	RING-type E3 ubiquitin-protein ligase PPIL2 OS=Homo sapiens OX=9606 GN=PPIL2 PE=1 SV=1	0	17.64	5	8.78	33.43	109528	272719	101981	157736	0.931091	0.578382
Q96D46	60S ribosomal export protein NMD3 OS=Homo sapiens OX=9606 GN=NMD3 PE=1 SV=1	0	17.581	6	7.14	14.41	180180	247853	164985	287644	0.915669	1.16054
Q9HCD5	Nuclear receptor coactivator 5 OS=Homo sapiens OX=9606 GN=NCOA5 PE=1 SV=2	0	17.572	5	9.6	29.49	577002	928603	301434	146340	0.522413	0.157591
Q9NTX5	Ethylmalonyl-CoA decarboxylase OS=Homo sapiens OX=9606 GN=ECHDC1 PE=1 SV=2	0	17.572	5	8.21	27.16	320034	262364	342964	65767.4	1.07165	0.250672
Q13555	Calcium/calmodulin-dependent protein kinase type II subunit gamma OS=Homo sapiens OX=9606 GN=CAMK2G PE=1 SV=4	0	17.508	3	7.83	13.48	187457	149108	101716	127311	0.542609	0.85382
Q14192	Four and a half LIM domains protein 2 OS=Homo sapiens OX=9606 GN=FHL2 PE=1 SV=3	0	17.501	4	7.55	37.5	532004	443044	482583	245557	0.907105	0.55425
O75165	DnaJ homolog subfamily C member 13 OS=Homo sapiens OX=9606 GN=DNAJC13 PE=1 SV=5	0	17.486	6	6.74	13.06	259964	256361	203840	199435	0.784107	0.777948
Q10570	Cleavage and polyadenylation specificity factor subunit 1 OS=Homo sapiens OX=9606 GN=CPSF1 PE=1 SV=2	0	17.474	6	6.4	11.05	309987	453230	182483	251420	0.588681	0.554729
P29353	SHC-transforming protein 1 OS=Homo sapiens OX=9606 GN=SHC1 PE=1 SV=4	0	17.469	6	6.44	13.66	45458	124956	64648	67871.9	1.42215	0.543168
O75223	Gamma-glutamylcyclotransferase OS=Homo sapiens OX=9606 GN=GGCT PE=1 SV=1	0	17.462	5	5.14	36.55	622997	95667	697490	58163.7	1.11957	0.607981
Q8NEY8	Periphilin-1 OS=Homo sapiens OX=9606 GN=PPHLN1 PE=1 SV=2	0	17.455	5	9.11	13.32	516622	1.10876e+06	204936	393855	0.396685	0.355221
P20339	Ras-related protein Rab-5A OS=Homo sapiens OX=9606 GN=RAB5A PE=1 SV=2	0	17.443	2	8.15	42.17	65896.4	85533.1	46308.5	65053	0.702748	0.760559
Q9UEE9	Craniofacial development protein 1 OS=Homo sapiens OX=9606 GN=CFDP1 PE=1 SV=1	0	17.426	6	4.81	26.77	439188	1.0444e+06	232930	275863	0.530364	0.264136
Q9HBM6	Transcription initiation factor TFIID subunit 9B OS=Homo sapiens OX=9606 GN=TAF9B PE=1 SV=1	0	17.402	2	9.55	20.18	35665.8	45577.6	10151.2	12240.1	0.284619	0.268555
Q5VZL5	Zinc finger MYM-type protein 4 OS=Homo sapiens OX=9606 GN=ZMYM4 PE=1 SV=1	0	17.382	6	6.84	11.55	170067	335585	40773.1	76261.4	0.239746	0.227249
Q9H4L4	Sentrin-specific protease 3 OS=Homo sapiens OX=9606 GN=SENP3 PE=1 SV=2	0	17.37	7	8.56	25.72	283778	278031	305755	309610	1.07744	1.11358
Q92538	Golgi-specific brefeldin A-resistance guanine nucleotide exchange factor 1 OS=Homo sapiens OX=9606 GN=GBF1 PE=1 SV=2	0	17.357	7	5.73	7.61	210911	104914	172207	108009	0.816493	1.0295
Q96RU3	Formin-binding protein 1 OS=Homo sapiens OX=9606 GN=FNBP1 PE=1 SV=2	0	17.355	7	5.72	8.18	227114	220878	198365	43889.2	0.873417	0.198703
P21399	Cytoplasmic aconitate hydratase OS=Homo sapiens OX=9606 GN=ACO1 PE=1 SV=3	0	17.332	6	6.68	12.84	677894	51859.2	753114	38228	1.11096	0.73715
Q8NBJ5	Procollagen galactosyltransferase 1 OS=Homo sapiens OX=9606 GN=COLGALT1 PE=1 SV=1	0	17.284	6	7.31	14.37	341557	143383	337995	266142	0.989572	1.85616
Q9NP61	ADP-ribosylation factor GTPase-activating protein 3 OS=Homo sapiens OX=9606 GN=ARFGAP3 PE=1 SV=1	0	17.282	6	7.36	6.76	125517	34325.3	61150.6	31564.6	0.487191	0.919572
Q8TF68	Zinc finger protein 384 OS=Homo sapiens OX=9606 GN=ZNF384 PE=1 SV=2	0	17.281	4	8.95	16.22	139286	128427	25559.3	80252.7	0.183502	0.624892
Q9BUL5	PHD finger protein 23 OS=Homo sapiens OX=9606 GN=PHF23 PE=1 SV=1	0	17.279	4	5.78	12.69	260250	711965	182058	209064	0.699552	0.293643
P17931	Galectin-3 OS=Homo sapiens OX=9606 GN=LGALS3 PE=1 SV=5	0	17.277	3	8.56	29.63	1.24458e+06	306325	1.3634e+06	416909	1.09547	1.361
Q9NS39	Double-stranded RNA-specific editase B2 OS=Homo sapiens OX=9606 GN=ADARB2 PE=1 SV=1	0	17.275	6	10.17	5.4	509754	682234	450494	335525	0.883748	0.491803
O60341	Lysine-specific histone demethylase 1A OS=Homo sapiens OX=9606 GN=KDM1A PE=1 SV=2	0	17.256	7	6.52	17.32	396999	437900	197181	132330	0.496678	0.302192
Q9Y4C1	Lysine-specific demethylase 3A OS=Homo sapiens OX=9606 GN=KDM3A PE=1 SV=4	0	17.249	6	8.07	10.99	165011	254060	85969.8	85025.5	0.520996	0.334667
Q5W0B1	ORC ubiquitin ligase 1 OS=Homo sapiens OX=9606 GN=OBI1 PE=1 SV=1	0	17.245	6	5.72	1.62	158668	205133	88189.4	26155.9	0.555812	0.127507
O75436	Vacuolar protein sorting-associated protein 26A OS=Homo sapiens OX=9606 GN=VPS26A PE=1 SV=2	0	17.241	6	6.57	7.36	159346	113713	103477	95650.7	0.649386	0.84116
O94992	Protein HEXIM1 OS=Homo sapiens OX=9606 GN=HEXIM1 PE=1 SV=1	0	17.238	3	4.89	25.37	98060.9	317972	66033.4	111565	0.673392	0.350864
Q765P7	Protein MTSS 2 OS=Homo sapiens OX=9606 GN=MTSS2 PE=1 SV=1	0	17.231	6	7.47	12.09	70342.9	124173	60841.1	24859	0.864922	0.200196
O75113	NEDD4-binding protein 1 OS=Homo sapiens OX=9606 GN=N4BP1 PE=1 SV=4	0	17.224	6	5.36	3.8	123248	367286	31663.9	50055.5	0.256912	0.136285
Q8N5Y8	Protein mono-ADP-ribosyltransferase PARP16 OS=Homo sapiens OX=9606 GN=PARP16 PE=1 SV=2	0	17.189	6	9.06	6.18					#VALUE!	#VALUE!
Q96GX5	Serine/threonine-protein kinase greatwall OS=Homo sapiens OX=9606 GN=MASTL PE=1 SV=1	0	17.164	6	5.99	11.27	258267	527228	97202.7	115063	0.376366	0.218241
Q96MU7	YTH domain-containing protein 1 OS=Homo sapiens OX=9606 GN=YTHDC1 PE=1 SV=3	0	17.164	5	6.23	24.37	66759.2	111527	47435.4	38316.1	0.710545	0.34356
P47914	60S ribosomal protein L29 OS=Homo sapiens OX=9606 GN=RPL29 PE=1 SV=2	0	17.156	4	11.66	77.5	2.76957e+06	1.14185e+06	5.43e+06	2.22594e+06	1.96059	1.94941
Q9UPP1	Histone lysine demethylase PHF8 OS=Homo sapiens OX=9606 GN=PHF8 PE=1 SV=3	0	17.153	4	8.72	13.67	31753.9	64268.5	43330.8	70605.4	1.36458	1.0986
O95801	Tetratricopeptide repeat protein 4 OS=Homo sapiens OX=9606 GN=TTC4 PE=1 SV=3	0	17.147	5	5.6	59.66	626019	857565	465107	182171	0.74296	0.212429
P15923	Transcription factor E2-alpha OS=Homo sapiens OX=9606 GN=TCF3 PE=1 SV=1	0	17.141	4	6.47	13.04	92354.4	184232	42037.6	15641.2	0.455177	0.0848994
Q12905	Interleukin enhancer-binding factor 2 OS=Homo sapiens OX=9606 GN=ILF2 PE=1 SV=2	0	17.139	5	5.26	52.36	635016	773779	532277	1.06199e+06	0.838211	1.37247
Q13546	Receptor-interacting serine/threonine-protein kinase 1 OS=Homo sapiens OX=9606 GN=RIPK1 PE=1 SV=3	0	17.133	6	6.33	14.05	199952	310828	192137	139352	0.960916	0.448325
Q9H3N1	Thioredoxin-related transmembrane protein 1 OS=Homo sapiens OX=9606 GN=TMX1 PE=1 SV=1	0	17.124	5	4.98	26.71	1.38348e+06	109327	1.5709e+06	98065.8	1.13547	0.896993
Q86V97	Kelch repeat and BTB domain-containing protein 6 OS=Homo sapiens OX=9606 GN=KBTBD6 PE=1 SV=1	0	17.108	4	6.07	11.74	252186	827538	137261	118270	0.544283	0.142918
Q00613	Heat shock factor protein 1 OS=Homo sapiens OX=9606 GN=HSF1 PE=1 SV=1	0	17.108	4	5.19	23.67	555962	743806	397209	78935.6	0.714454	0.106124
Q00325	Phosphate carrier protein, mitochondrial OS=Homo sapiens OX=9606 GN=SLC25A3 PE=1 SV=2	0	17.102	6	9.38	39.14	2.90546e+06	1.36095e+06	2.49217e+06	1.28357e+06	0.857753	0.943144
Q9NXW2	DnaJ homolog subfamily B member 12 OS=Homo sapiens OX=9606 GN=DNAJB12 PE=1 SV=5	0	17.094	6	8.69	9.39	45453.1	5987.6	40089.3	13723.2	0.881994	2.29194
Q8ND24	RING finger protein 214 OS=Homo sapiens OX=9606 GN=RNF214 PE=1 SV=2	0	17.092	6	6.95	16.12	175579	253817	74894.2	16949	0.426556	0.0667764
Q9NQC3	Reticulon-4 OS=Homo sapiens OX=9606 GN=RTN4 PE=1 SV=2	0	17.082	5	4.5	20.11	747521	974315	503892	469827	0.674084	0.482212
P30043	Flavin reductase (NADPH) OS=Homo sapiens OX=9606 GN=BLVRB PE=1 SV=3	0	17.072	3	7.65	14.4	1.34091e+06	193232	1.89659e+06	210874	1.4144	1.0913
Q14814	Myocyte-specific enhancer factor 2D OS=Homo sapiens OX=9606 GN=MEF2D PE=1 SV=1	0	17.071	4	7.88	18.03	206083	473165	174280	352580	0.845681	0.745153
Q14019	Coactosin-like protein OS=Homo sapiens OX=9606 GN=COTL1 PE=1 SV=3	0	17.069	6	5.67	27.18	1.13423e+06	248788	1.41863e+06	204617	1.25074	0.822456
Q3L8U1	Chromodomain-helicase-DNA-binding protein 9 OS=Homo sapiens OX=9606 GN=CHD9 PE=1 SV=2	0	17.063	3	7.01	19.92	37120.6	78664.5	55601.9	102397	1.49787	1.30169
Q9NVD7	Alpha-parvin OS=Homo sapiens OX=9606 GN=PARVA PE=1 SV=1	0	17.057	6	5.95	3.48	242554	291310	288715	128894	1.19031	0.442465
Q9P031	Thyroid transcription factor 1-associated protein 26 OS=Homo sapiens OX=9606 GN=CCDC59 PE=1 SV=2	0	17.056	5	9.88	42.32	262399	487280	608373	732240	2.3185	1.50271
Q9BQ61	Telomerase RNA component interacting RNase OS=Homo sapiens OX=9606 GN=TRIR PE=1 SV=1	0	17.056	5	9.44	27.27	627048	962008	519299	427188	0.828165	0.444059
O00299	Chloride intracellular channel protein 1 OS=Homo sapiens OX=9606 GN=CLIC1 PE=1 SV=4	0	17.051	6	5.17	52.03	4.05803e+06	807535	4.30814e+06	609409	1.06163	0.754653
P14678	Small nuclear ribonucleoprotein-associated proteins B and B' OS=Homo sapiens OX=9606 GN=SNRPB PE=1 SV=2	0	17.005	4	11.19	28.64	6.00746e+06	6.97507e+06	3.30648e+06	2.36353e+06	0.550395	0.338853
Q9HC38	Glyoxalase domain-containing protein 4 OS=Homo sapiens OX=9606 GN=GLOD4 PE=1 SV=1	0	17.004	5	5.6	24.57	673824	221679	697056	38937.9	1.03448	0.17565
Q15286	Ras-related protein Rab-35 OS=Homo sapiens OX=9606 GN=RAB35 PE=1 SV=1	0	16.983	3	8.29	31.25	414038	301943	477412	245675	1.15306	0.813647
Q969G5	Caveolae-associated protein 3 OS=Homo sapiens OX=9606 GN=CAVIN3 PE=1 SV=3	0	16.981	5	6.43	15.57	291263	59294	169714	31733.3	0.582681	0.535186
Q86Y37	CDK2-associated and cullin domain-containing protein 1 OS=Homo sapiens OX=9606 GN=CACUL1 PE=1 SV=1	0	16.979	6	5.19	14.01	77930.1	261520	12414	24447.7	0.159297	0.0934827
Q01844	RNA-binding protein EWS OS=Homo sapiens OX=9606 GN=EWSR1 PE=1 SV=1	0	16.972	5	9.33	16.86	204276	578314	221451	1.07055e+06	1.08407	1.85116
Q16850	Lanosterol 14-alpha demethylase OS=Homo sapiens OX=9606 GN=CYP51A1 PE=1 SV=3	0	16.961	5	8.53	12.04	99173.6	12574.8	105694	8295.52	1.06575	0.659692
Q14643	Inositol 1,4,5-trisphosphate receptor type 1 OS=Homo sapiens OX=9606 GN=ITPR1 PE=1 SV=3	0	16.941	7	6.04	7.37	84403.8	65711.5	57508.9	35925.8	0.681355	0.546721
Q9Y4F1	FERM, ARHGEF and pleckstrin domain-containing protein 1 OS=Homo sapiens OX=9606 GN=FARP1 PE=1 SV=1	0	16.921	5	8.15	8.78	140737	115609	86583.8	123171	0.615219	1.06541
Q99962	Endophilin-A1 OS=Homo sapiens OX=9606 GN=SH3GL2 PE=1 SV=1	0	16.911	2	5.45	34.13	132828	95231	124865	34305.9	0.940048	0.360239
P10644	cAMP-dependent protein kinase type I-alpha regulatory subunit OS=Homo sapiens OX=9606 GN=PRKAR1A PE=1 SV=1	0	16.871	2	5.35	16.14	449178	193494	545803	177525	1.21511	0.917472
Q9UBF2	Coatomer subunit gamma-2 OS=Homo sapiens OX=9606 GN=COPG2 PE=1 SV=1	0	16.867	5	5.81	37.99	387438	186005	398610	131812	1.02884	0.708646
O96013	Serine/threonine-protein kinase PAK 4 OS=Homo sapiens OX=9606 GN=PAK4 PE=1 SV=1	0	16.862	5	9.73	6.13	45327.3	89549.3	55783.7		1.23069	#VALUE!
Q96C57	Protein CUSTOS OS=Homo sapiens OX=9606 GN=CUSTOS PE=1 SV=2	0	16.858	5	9.42	30.22	213768	189977	245382	250477	1.14789	1.31846
Q15750	TGF-beta-activated kinase 1 and MAP3K7-binding protein 1 OS=Homo sapiens OX=9606 GN=TAB1 PE=1 SV=1	0	16.852	5	5.52	33.28	368498	632074	236922	95235.4	0.642941	0.150671
Q9H582	Zinc finger protein 644 OS=Homo sapiens OX=9606 GN=ZNF644 PE=1 SV=2	0	16.817	6	8.16	16.61	1.97684e+06	6.63526e+06	1.1781e+06	3.31334e+06	0.59595	0.499353
Q9ULH1	Arf-GAP with SH3 domain, ANK repeat and PH domain-containing protein 1 OS=Homo sapiens OX=9606 GN=ASAP1 PE=1 SV=4	0	16.813	5	7.31	7.81	69751.8	126929	30860.3		0.442429	#VALUE!
P50613	Cyclin-dependent kinase 7 OS=Homo sapiens OX=9606 GN=CDK7 PE=1 SV=1	0	16.784	6	8.47	28.85	499705	1.09608e+06	356943	259988	0.714307	0.237199
Q9H1D9	DNA-directed RNA polymerase III subunit RPC6 OS=Homo sapiens OX=9606 GN=POLR3F PE=1 SV=1	0	16.759	6	6.11	9.95	141839	259612	48500.1	74810.5	0.341937	0.288163
Q9UPN6	SR-related and CTD-associated factor 8 OS=Homo sapiens OX=9606 GN=SCAF8 PE=1 SV=1	0	16.753	6	8.29	11.21	281225	536498	149781	96230.4	0.532602	0.179368
Q9UNH7	Sorting nexin-6 OS=Homo sapiens OX=9606 GN=SNX6 PE=1 SV=1	0	16.748	6	6.16	16.44	828686	1.41184e+06	693264	154623	0.836582	0.109519
Q7KZI7	Serine/threonine-protein kinase MARK2 OS=Homo sapiens OX=9606 GN=MARK2 PE=1 SV=2	0	16.727	4	9.72	8.53	163208	204337	103645	175080	0.635048	0.856819
Q5HYK7	SH3 domain-containing protein 19 OS=Homo sapiens OX=9606 GN=SH3D19 PE=1 SV=2	0	16.723	6	8.32	7.92	34978.5	78836.9			#VALUE!	#VALUE!
O75061	Putative tyrosine-protein phosphatase auxilin OS=Homo sapiens OX=9606 GN=DNAJC6 PE=1 SV=3	0	16.712	7	7.25	3.69	157253	324062	67980.7	69753.4	0.432301	0.215247
O00712	Nuclear factor 1 B-type OS=Homo sapiens OX=9606 GN=NFIB PE=1 SV=2	0	16.708	3	8.87	14.5	11765.7	98711.4		35047.2	#VALUE!	0.355047
Q9GZZ1	N-alpha-acetyltransferase 50 OS=Homo sapiens OX=9606 GN=NAA50 PE=1 SV=1	0	16.684	4	8.81	27.85	855274	881729	591423	198079	0.691501	0.224648
O95817	BAG family molecular chaperone regulator 3 OS=Homo sapiens OX=9606 GN=BAG3 PE=1 SV=3	0	16.68	5	6.95	9.33	108487	70909.6	118306	15229.3	1.09051	0.214771
Q09161	Nuclear cap-binding protein subunit 1 OS=Homo sapiens OX=9606 GN=NCBP1 PE=1 SV=1	0	16.657	5	6.43	19.01	317509	239582	337718	321775	1.06365	1.34306
Q92973	Transportin-1 OS=Homo sapiens OX=9606 GN=TNPO1 PE=1 SV=2	0	16.649	3	4.98	49.91	1.04846e+06	286181	1.0465e+06	312141	0.998129	1.09071
Q9BWF3	RNA-binding protein 4 OS=Homo sapiens OX=9606 GN=RBM4 PE=1 SV=1	0	16.636	6	7.08	25.5	456359	224070	381774	208858	0.836565	0.932109
Q8N3U4	Cohesin subunit SA-2 OS=Homo sapiens OX=9606 GN=STAG2 PE=1 SV=3	0	16.631	4	5.43	26.4	398219	115232	404084	65299.6	1.01473	0.566679
Q04760	Lactoylglutathione lyase OS=Homo sapiens OX=9606 GN=GLO1 PE=1 SV=4	0	16.626	5	5.31	25.55	1.45318e+06	765041	1.70192e+06	173922	1.17117	0.227337
Q92733	Proline-rich protein PRCC OS=Homo sapiens OX=9606 GN=PRCC PE=1 SV=1	0	16.606	4	5.1	14.23	550938	922458	266105	301090	0.483004	0.3264
Q15155	Nodal modulator 1 OS=Homo sapiens OX=9606 GN=NOMO1 PE=1 SV=5	0	16.605	5	5.81	29.19	497227	127443	491596	96718.1	0.988676	0.758914
Q5JWF2	Guanine nucleotide-binding protein G(s) subunit alpha isoforms XLas OS=Homo sapiens OX=9606 GN=GNAS PE=1 SV=2	0	16.598	4	5.03	40.15	429320	337519	370447	454131	0.862869	1.3455
Q9NWK9	Box C/D snoRNA protein 1 OS=Homo sapiens OX=9606 GN=ZNHIT6 PE=1 SV=1	0	16.597	5	5.8	20.17	412585	517269	283188	303149	0.686375	0.586056
Q96T88	E3 ubiquitin-protein ligase UHRF1 OS=Homo sapiens OX=9606 GN=UHRF1 PE=1 SV=1	0	16.591	5	7.56	30.49	239951	225172	197033	133779	0.821136	0.59412
Q15428	Splicing factor 3A subunit 2 OS=Homo sapiens OX=9606 GN=SF3A2 PE=1 SV=2	0	16.582	5	9.64	41.05	1.23515e+06	1.44437e+06	622266	320239	0.503797	0.221716
Q13043	Serine/threonine-protein kinase 4 OS=Homo sapiens OX=9606 GN=STK4 PE=1 SV=2	0	16.56	4	5.07	20.59	124994	52631	119852	41190.8	0.958862	0.782635
Q9Y450	HBS1-like protein OS=Homo sapiens OX=9606 GN=HBS1L PE=1 SV=1	0	16.554	6	6.61	30.42	133906	183848	103162	110123	0.770407	0.598988
P13804	Electron transfer flavoprotein subunit alpha, mitochondrial OS=Homo sapiens OX=9606 GN=ETFA PE=1 SV=1	0	16.546	5	8.38	31.23	1.48338e+06	465968	1.74133e+06	517706	1.1739	1.11103
Q6ZRI6	Uncharacterized protein C15orf39 OS=Homo sapiens OX=9606 GN=C15orf39 PE=1 SV=3	0	16.513	5	7.64	17.06	67613.5	375011	7196.98	28480.3	0.106443	0.0759453
P60900	Proteasome subunit alpha type-6 OS=Homo sapiens OX=9606 GN=PSMA6 PE=1 SV=1	0	16.51	5	6.76	30.97	3.07446e+06	488306	3.21738e+06	353512	1.04649	0.723956
P55199	RNA polymerase II elongation factor ELL OS=Homo sapiens OX=9606 GN=ELL PE=1 SV=1	0	16.499	6	9.33	12.62	100617	146313	79441.7	70015.5	0.789548	0.478532
P39656	Dolichyl-diphosphooligosaccharide--protein glycosyltransferase 48 kDa subunit OS=Homo sapiens OX=9606 GN=DDOST PE=1 SV=4	0	16.454	5	6.55	28.93	648275	338998	423688	289622	0.653562	0.854348
Q8IYB5	Stromal membrane-associated protein 1 OS=Homo sapiens OX=9606 GN=SMAP1 PE=1 SV=2	0	16.444	4	8.75	23.05	706582	696741	341084	138941	0.482725	0.199416
Q13111	Chromatin assembly factor 1 subunit A OS=Homo sapiens OX=9606 GN=CHAF1A PE=1 SV=3	0	16.442	5	5.94	5.55	71983.4	165936	31540.9	170001	0.438169	1.0245
Q969R5	Lethal(3)malignant brain tumor-like protein 2 OS=Homo sapiens OX=9606 GN=L3MBTL2 PE=1 SV=1	0	16.425	4	6.84	11.97	54959.3	155539	20479.9	50142.3	0.372638	0.322378
P99999	Cytochrome c OS=Homo sapiens OX=9606 GN=CYCS PE=1 SV=2	0	16.424	5	9.57	15.77	893531	22380.8	900158	4012.93	1.00742	0.179302
Q8NB16	Mixed lineage kinase domain-like protein OS=Homo sapiens OX=9606 GN=MLKL PE=1 SV=1	0	16.39	5	8.82	36.82	280392	220821	342717	174406	1.22227	0.789808
Q4LE39	AT-rich interactive domain-containing protein 4B OS=Homo sapiens OX=9606 GN=ARID4B PE=1 SV=2	0	16.381	5	5.12	16.94	129599	349050	48877.6	71720.5	0.377146	0.205473
Q6DD88	Atlastin-3 OS=Homo sapiens OX=9606 GN=ATL3 PE=1 SV=1	0	16.379	3	5.66	41.71	459510	194855	476157	220148	1.03623	1.12981
Q9Y2X7	ARF GTPase-activating protein GIT1 OS=Homo sapiens OX=9606 GN=GIT1 PE=1 SV=2	0	16.375	6	6.8	13.9	336578	400729	180007	59486.1	0.534815	0.148445
Q8NCN4	E3 ubiquitin-protein ligase RNF169 OS=Homo sapiens OX=9606 GN=RNF169 PE=1 SV=2	0	16.375	6	9.1	25.7	159412	191326	63051.8	70146.5	0.395526	0.366634
Q9NTK5	Obg-like ATPase 1 OS=Homo sapiens OX=9606 GN=OLA1 PE=1 SV=2	0	16.373	5	7.81	12.64	464828	29471.3	607789	24230.7	1.30756	0.82218
Q9UHR5	SAP30-binding protein OS=Homo sapiens OX=9606 GN=SAP30BP PE=1 SV=1	0	16.356	5	4.84	13.39	513091	1.35766e+06	339508	337472	0.661691	0.248568
O60306	RNA helicase aquarius OS=Homo sapiens OX=9606 GN=AQR PE=1 SV=4	0	16.349	5	6.37	7.71	168050	141700	146234	116808	0.870177	0.824334
Q8IYW5	E3 ubiquitin-protein ligase RNF168 OS=Homo sapiens OX=9606 GN=RNF168 PE=1 SV=1	0	16.34	5	7.96	7.2	79791.7	264114		33329.9	#VALUE!	0.126195
Q96B01	RAD51-associated protein 1 OS=Homo sapiens OX=9606 GN=RAD51AP1 PE=1 SV=1	0	16.319	6	9.11	12.66	95364	209931	74464.3	110888	0.780842	0.528214
P78345	Ribonuclease P protein subunit p38 OS=Homo sapiens OX=9606 GN=RPP38 PE=1 SV=2	0	16.3	5	9.92	41.58	457605	1.41235e+06	975330	1.7718e+06	2.13138	1.2545
Q9UM00	Calcium load-activated calcium channel OS=Homo sapiens OX=9606 GN=TMCO1 PE=1 SV=2	0	16.258	5	10.26	46.78	644075	180254	758638	125407	1.17787	0.695726
O60684	Importin subunit alpha-7 OS=Homo sapiens OX=9606 GN=KPNA6 PE=1 SV=1	0	16.257	4	4.98	26.37	476954	350958	442918	275968	0.928639	0.78633
Q9NPF5	DNA methyltransferase 1-associated protein 1 OS=Homo sapiens OX=9606 GN=DMAP1 PE=1 SV=1	0	16.25	6	9.5	20.7	454528	306686	396201	274976	0.871676	0.896604
Q9P2I0	Cleavage and polyadenylation specificity factor subunit 2 OS=Homo sapiens OX=9606 GN=CPSF2 PE=1 SV=2	0	16.248	6	5.11	43.3	766720	1.24291e+06	487997	545484	0.636473	0.438878
Q6IQ49	Replication stress response regulator SDE2 OS=Homo sapiens OX=9606 GN=SDE2 PE=1 SV=1	0	16.239	3	6.05	29.29	183574	433433	103758	160024	0.565211	0.369201
Q8NHP6	Motile sperm domain-containing protein 2 OS=Homo sapiens OX=9606 GN=MOSPD2 PE=1 SV=1	0	16.234	5	5.96	36.59	380783	259424	304479	41071.6	0.799612	0.158319
P55263	Adenosine kinase OS=Homo sapiens OX=9606 GN=ADK PE=1 SV=2	0	16.227	4	6.7	20.05	602221	42513.6	819597	82293.5	1.36096	1.9357
P51003	Poly(A) polymerase alpha OS=Homo sapiens OX=9606 GN=PAPOLA PE=1 SV=4	0	16.217	5	7.37	5.2	221381	377901	126318	62510.6	0.570593	0.165416
P27540	Aryl hydrocarbon receptor nuclear translocator OS=Homo sapiens OX=9606 GN=ARNT PE=1 SV=1	0	16.2	5	6.54	4.73	137457	318566	23830.1	42662.2	0.173364	0.13392
Q9H5V9	UPF0428 protein CXorf56 OS=Homo sapiens OX=9606 GN=CXorf56 PE=1 SV=1	0	16.2	5	8.73	34.47	427097	997983	375125	588649	0.878314	0.589839
O00257	E3 SUMO-protein ligase CBX4 OS=Homo sapiens OX=9606 GN=CBX4 PE=1 SV=3	0	16.177	6	9.36	10.97	195258	347588	165432	119411	0.847248	0.343541
Q08380	Galectin-3-binding protein OS=Homo sapiens OX=9606 GN=LGALS3BP PE=1 SV=1	0	16.154	5	5.27	17.49	517628	182882	606741	222839	1.17216	1.21849
P51692	Signal transducer and activator of transcription 5B OS=Homo sapiens OX=9606 GN=STAT5B PE=1 SV=2	0	16.151	5	6.05	31.33	249033	310032	201204	114576	0.807941	0.369562
P00374	Dihydrofolate reductase OS=Homo sapiens OX=9606 GN=DHFR PE=1 SV=2	0	16.137	5	7.42	38.94	508923	431699	588821	370050	1.15699	0.857196
P49585	Choline-phosphate cytidylyltransferase A OS=Homo sapiens OX=9606 GN=PCYT1A PE=1 SV=2	0	16.136	5	7.25	24.61	541879	861985	339329	188562	0.626209	0.218753
P49590	Histidine--tRNA ligase, mitochondrial OS=Homo sapiens OX=9606 GN=HARS2 PE=1 SV=1	0	16.125	2	8.24	5.76	73091.4	10726.1	89212.2		1.22056	#VALUE!
Q8N302	Angiogenic factor with G patch and FHA domains 1 OS=Homo sapiens OX=9606 GN=AGGF1 PE=1 SV=2	0	16.115	5	5.44	4.01	89433.9	125146	69219.6	78830	0.773976	0.629902
Q9NPD8	Ubiquitin-conjugating enzyme E2 T OS=Homo sapiens OX=9606 GN=UBE2T PE=1 SV=1	0	16.105	5	7.99	12.27	145449	294260	105246	65891.7	0.723592	0.223923
Q6XQN6	Nicotinate phosphoribosyltransferase OS=Homo sapiens OX=9606 GN=NAPRT PE=1 SV=2	0	16.104	5	5.68	14.81	972237	124047	1.08666e+06	109534	1.11769	0.883004
P63000	Ras-related C3 botulinum toxin substrate 1 OS=Homo sapiens OX=9606 GN=RAC1 PE=1 SV=1	0	16.099	5	8.5	29.6	1.47949e+06	952821	1.79593e+06	954667	1.21389	1.00194
Q15819	Ubiquitin-conjugating enzyme E2 variant 2 OS=Homo sapiens OX=9606 GN=UBE2V2 PE=1 SV=4	0	16.074	5	8.09	16.44	666774	232597	759151	70919.1	1.13854	0.304901
P62854	40S ribosomal protein S26 OS=Homo sapiens OX=9606 GN=RPS26 PE=1 SV=3	0	16.055	3	11	23.32	3.77519e+06	2.97588e+06	5.46425e+06	3.75333e+06	1.44741	1.26125
Q9BWG6	Sodium channel modifier 1 OS=Homo sapiens OX=9606 GN=SCNM1 PE=1 SV=1	0	16.048	5	8.87	23.42	276036	805379	265504	491294	0.961848	0.610016
O75151	Lysine-specific demethylase PHF2 OS=Homo sapiens OX=9606 GN=PHF2 PE=1 SV=4	0	16.043	4	9.17	11.19	157045	327976	213467	287092	1.35927	0.875345
Q12907	Vesicular integral-membrane protein VIP36 OS=Homo sapiens OX=9606 GN=LMAN2 PE=1 SV=1	0	16.022	5	6.95	21.78	701241	106761	679793	141586	0.969414	1.3262
P04899	Guanine nucleotide-binding protein G(i) subunit alpha-2 OS=Homo sapiens OX=9606 GN=GNAI2 PE=1 SV=3	0	16.011	1	5.54	40.63	60922.2	29706.5	53329.1	54004.9	0.875363	1.81795
Q8N3R9	MAGUK p55 subfamily member 5 OS=Homo sapiens OX=9606 GN=MPP5 PE=1 SV=3	0	15.98	4	6.14	26.91	106603	128026	45554.7	31006.6	0.42733	0.242189
Q659A1	Little elongation complex subunit 2 OS=Homo sapiens OX=9606 GN=ICE2 PE=1 SV=2	0	15.973	4	7.09	14.54	194314	327682	122323	158216	0.629511	0.482833
Q01974	Tyrosine-protein kinase transmembrane receptor ROR2 OS=Homo sapiens OX=9606 GN=ROR2 PE=1 SV=2	0	15.972	5	6.55	15.47	179188	117023	165954	36158.7	0.926144	0.308988
O43819	Protein SCO2 homolog, mitochondrial OS=Homo sapiens OX=9606 GN=SCO2 PE=1 SV=3	0	15.967	5	8.85	13.54	463572	282562	347636	139111	0.749907	0.492319
Q9H0L4	Cleavage stimulation factor subunit 2 tau variant OS=Homo sapiens OX=9606 GN=CSTF2T PE=1 SV=1	0	15.962	1	7.25	35.42	47550.2	96997.1	26118.8	15415.3	0.549289	0.158925
P51570	Galactokinase OS=Homo sapiens OX=9606 GN=GALK1 PE=1 SV=1	0	15.951	6	6.46	14.32	237854	81267.8	252951	177378	1.06347	2.18264
Q92540	Protein SMG7 OS=Homo sapiens OX=9606 GN=SMG7 PE=1 SV=2	0	15.944	5	8.72	29.78	127666	191201	63305.7	33503.6	0.495871	0.175227
Q9BVQ7	Spermatogenesis-associated protein 5-like protein 1 OS=Homo sapiens OX=9606 GN=SPATA5L1 PE=1 SV=2	0	15.941	5	8.09	21.4	67007	82223.6	55972.3	47838.2	0.835321	0.581807
Q9UKV8	Protein argonaute-2 OS=Homo sapiens OX=9606 GN=AGO2 PE=1 SV=3	0	15.934	6	9.19	4.63	126436	203386	114187	219051	0.903123	1.07702
P24539	ATP synthase F(0) complex subunit B1, mitochondrial OS=Homo sapiens OX=9606 GN=ATP5PB PE=1 SV=2	0	15.928	5	9.36	29.41	835173	70504	768631	54139.1	0.920325	0.767886
Q01085	Nucleolysin TIAR OS=Homo sapiens OX=9606 GN=TIAL1 PE=1 SV=1	0	15.925	4	7.74	43.31	611433	596370	580190	544058	0.948903	0.912281
Q13409	Cytoplasmic dynein 1 intermediate chain 2 OS=Homo sapiens OX=9606 GN=DYNC1I2 PE=1 SV=3	0	15.897	4	5.2	12.73	216697	59983.1	212874	38933.9	0.982357	0.649082
Q8N1G4	Leucine-rich repeat-containing protein 47 OS=Homo sapiens OX=9606 GN=LRRC47 PE=1 SV=1	0	15.895	5	8.28	20.71	284432	55586.5	284973	22177.8	1.0019	0.398978
Q14686	Nuclear receptor coactivator 6 OS=Homo sapiens OX=9606 GN=NCOA6 PE=1 SV=3	0	15.876	6	9.36	15.99	150347	249940	13393.5		0.0890842	#VALUE!
Q8TEM1	Nuclear pore membrane glycoprotein 210 OS=Homo sapiens OX=9606 GN=NUP210 PE=1 SV=3	0	15.867	6	6.81	12.69	305609	58147.6	298325	41917.1	0.976165	0.720874
Q9NZN3	EH domain-containing protein 3 OS=Homo sapiens OX=9606 GN=EHD3 PE=1 SV=2	0	15.859	1	6.57	26.86	102298	55920	115120	46953.4	1.12533	0.839654
P68400	Casein kinase II subunit alpha OS=Homo sapiens OX=9606 GN=CSNK2A1 PE=1 SV=1	0	15.858	4	7.74	12.62	632077	299221	1.13174e+06	953110	1.79051	3.18531
P40938	Replication factor C subunit 3 OS=Homo sapiens OX=9606 GN=RFC3 PE=1 SV=2	0	15.845	4	8.34	20.97	344450	186133	542330	227013	1.57448	1.21963
Q9BZK7	F-box-like/WD repeat-containing protein TBL1XR1 OS=Homo sapiens OX=9606 GN=TBL1XR1 PE=1 SV=1	0	15.84	2	5.55	12.81	420101	651876	203667	105664	0.484805	0.162092
Q9UHQ9	NADH-cytochrome b5 reductase 1 OS=Homo sapiens OX=9606 GN=CYB5R1 PE=1 SV=1	0	15.828	4	9.38	32.17	318417	255964	354001	210890	1.11176	0.823907
P50213	Isocitrate dehydrogenase [NAD] subunit alpha, mitochondrial OS=Homo sapiens OX=9606 GN=IDH3A PE=1 SV=1	0	15.819	6	6.92	15.66	1.07912e+06	263527	1.10195e+06	268899	1.02115	1.02038
P08183	ATP-dependent translocase ABCB1 OS=Homo sapiens OX=9606 GN=ABCB1 PE=1 SV=3	0	15.817	6	9	12.29	210551	41901	181816	69179.7	0.863528	1.65103
Q9NZ63	Telomere length and silencing protein 1 homolog OS=Homo sapiens OX=9606 GN=C9orf78 PE=1 SV=1	0	15.816	6	6.74	18.94	358273	758101	230181	168092	0.642472	0.221728
P28066	Proteasome subunit alpha type-5 OS=Homo sapiens OX=9606 GN=PSMA5 PE=1 SV=3	0	15.795	5	4.79	9.23	421061	106512	343075	135817	0.814787	1.27513
P38398	Breast cancer type 1 susceptibility protein OS=Homo sapiens OX=9606 GN=BRCA1 PE=1 SV=2	0	15.759	6	5.41	19.29	78264	193857	44431.3	52067.7	0.56771	0.268589
Q96ME7	Zinc finger protein 512 OS=Homo sapiens OX=9606 GN=ZNF512 PE=1 SV=2	0	15.759	5	9.76	7.72	73206.9	97613.3	78955	105829	1.07852	1.08416
O00330	Pyruvate dehydrogenase protein X component, mitochondrial OS=Homo sapiens OX=9606 GN=PDHX PE=1 SV=3	0	15.742	4	8.66	41.09	214073	109705	249362	111906	1.16484	1.02006
Q9H7Z7	Prostaglandin E synthase 2 OS=Homo sapiens OX=9606 GN=PTGES2 PE=1 SV=1	0	15.729	4	9.16	35.87	880497	146446	1.02053e+06	184074	1.15904	1.25694
Q96EB1	Elongator complex protein 4 OS=Homo sapiens OX=9606 GN=ELP4 PE=1 SV=2	0	15.726	7	8.51	13.58	205485	325650	76824.7	55390.7	0.37387	0.170093
P08397	Porphobilinogen deaminase OS=Homo sapiens OX=9606 GN=HMBS PE=1 SV=2	0	15.708	6	7.18	13.85	513971	354945	421854	120772	0.820772	0.340256
Q9Y4E5	E3 SUMO-protein ligase ZNF451 OS=Homo sapiens OX=9606 GN=ZNF451 PE=1 SV=2	0	15.699	6	6.77	11.43	67617.8	222178	64638.8	152537	0.955944	0.686555
O75439	Mitochondrial-processing peptidase subunit beta OS=Homo sapiens OX=9606 GN=PMPCB PE=1 SV=2	0	15.694	4	6.83	16.03	540160	99117.7	581722	74334.3	1.07694	0.74996
Q15291	Retinoblastoma-binding protein 5 OS=Homo sapiens OX=9606 GN=RBBP5 PE=1 SV=2	0	15.684	5	5.1	26.64	181740	403375	202427	176506	1.11383	0.437572
Q12972	Nuclear inhibitor of protein phosphatase 1 OS=Homo sapiens OX=9606 GN=PPP1R8 PE=1 SV=2	0	15.663	6	7.37	22.63	133898	156077	139478	56675.8	1.04167	0.363127
Q5TAX3	Terminal uridylyltransferase 4 OS=Homo sapiens OX=9606 GN=TUT4 PE=1 SV=3	0	15.66	5	7.97	13.9	90638.2	87511	63065.3	24807.4	0.695791	0.283477
P55036	26S proteasome non-ATPase regulatory subunit 4 OS=Homo sapiens OX=9606 GN=PSMD4 PE=1 SV=1	0	15.64	3	4.79	20.43	738593	98209.3	439789	58296.2	0.595442	0.593591
O94973	AP-2 complex subunit alpha-2 OS=Homo sapiens OX=9606 GN=AP2A2 PE=1 SV=2	0	15.632	3	6.96	10.57	56453.5	85163.1	43578.3	210860	0.771932	2.47595
Q63HN8	E3 ubiquitin-protein ligase RNF213 OS=Homo sapiens OX=9606 GN=RNF213 PE=1 SV=3	0	15.629	6	6.48	7.46	63416.6	84718.7	22520.6	85052.6	0.355121	1.00394
Q9NT62	Ubiquitin-like-conjugating enzyme ATG3 OS=Homo sapiens OX=9606 GN=ATG3 PE=1 SV=1	0	15.624	3	4.74	38.39	470400	445027	378556	111760	0.804753	0.25113
P42765	3-ketoacyl-CoA thiolase, mitochondrial OS=Homo sapiens OX=9606 GN=ACAA2 PE=1 SV=2	0	15.622	6	8.09	17.3	1.28306e+06	188482	1.47138e+06	152610	1.14678	0.809681
Q96MW1	Coiled-coil domain-containing protein 43 OS=Homo sapiens OX=9606 GN=CCDC43 PE=1 SV=2	0	15.592	5	4.92	39.21	296324	229411	444840	108784	1.50119	0.474189
Q9Y483	Metal-response element-binding transcription factor 2 OS=Homo sapiens OX=9606 GN=MTF2 PE=1 SV=3	0	15.589	5	8.75	11.87	47992.5	94540.4		6860.13	#VALUE!	0.072563
Q96T58	Msx2-interacting protein OS=Homo sapiens OX=9606 GN=SPEN PE=1 SV=1	0	15.555	6	7.64	2.38	90990.9	135769	44514.3	55068.1	0.489216	0.4056
Q9NVI1	Fanconi anemia group I protein OS=Homo sapiens OX=9606 GN=FANCI PE=1 SV=4	0	15.551	6	6.74	12.62	166110	169687	267943	206411	1.61305	1.21642
P30085	UMP-CMP kinase OS=Homo sapiens OX=9606 GN=CMPK1 PE=1 SV=3	0	15.544	4	5.57	38.27	894045	232796	976890	160453	1.09266	0.689241
P50542	Peroxisomal targeting signal 1 receptor OS=Homo sapiens OX=9606 GN=PEX5 PE=1 SV=3	0	15.528	5	4.54	12.22	397354	463592	248640	308424	0.62574	0.665291
P62316	Small nuclear ribonucleoprotein Sm D2 OS=Homo sapiens OX=9606 GN=SNRPD2 PE=1 SV=1	0	15.498	4	9.91	63.03	1.77404e+06	2.7303e+06	763720	682938	0.430498	0.250133
Q06203	Amidophosphoribosyltransferase OS=Homo sapiens OX=9606 GN=PPAT PE=1 SV=1	0	15.497	5	6.76	8.45	377811	313125	246502	17868.6	0.652447	0.0570653
Q9P0U3	Sentrin-specific protease 1 OS=Homo sapiens OX=9606 GN=SENP1 PE=1 SV=2	0	15.488	5	8.47	29.7	110490	183562	75020.1	72089.2	0.678978	0.392723
Q92613	Protein Jade-3 OS=Homo sapiens OX=9606 GN=JADE3 PE=1 SV=1	0	15.484	6	7.18	7.46	105371	297030	54940.6	100633	0.521401	0.338799
P31350	Ribonucleoside-diphosphate reductase subunit M2 OS=Homo sapiens OX=9606 GN=RRM2 PE=1 SV=1	0	15.483	5	5.38	12.76	158426	305445	136451	29052.1	0.86129	0.0951141
Q5VZK9	F-actin-uncapping protein LRRC16A OS=Homo sapiens OX=9606 GN=CARMIL1 PE=1 SV=1	0	15.483	6	7.85	3.93	47206.8	61462.2	38239.7	25317.6	0.810046	0.411921
Q9GZT9	Egl nine homolog 1 OS=Homo sapiens OX=9606 GN=EGLN1 PE=1 SV=1	0	15.447	5	8.53	24.21	249625	232793	173441	77300.5	0.694807	0.332057
Q16762	Thiosulfate sulfurtransferase OS=Homo sapiens OX=9606 GN=TST PE=1 SV=4	0	15.443	6	7.25	12.54	495375	192322	604135	114941	1.21955	0.59765
Q15477	Helicase SKI2W OS=Homo sapiens OX=9606 GN=SKIV2L PE=1 SV=3	0	15.438	6	6.06	1.98	142166	161193	112041	162892	0.788097	1.01054
P62829	60S ribosomal protein L23 OS=Homo sapiens OX=9606 GN=RPL23 PE=1 SV=1	0	15.418	5	10.51	38.27	3.04196e+06	3.01674e+06	3.07864e+06	2.93109e+06	1.01206	0.971611
O75410	Transforming acidic coiled-coil-containing protein 1 OS=Homo sapiens OX=9606 GN=TACC1 PE=1 SV=2	0	15.418	3	4.88	35.65		17065.4			#VALUE!	#VALUE!
O75330	Hyaluronan mediated motility receptor OS=Homo sapiens OX=9606 GN=HMMR PE=1 SV=2	0	15.41	6	5.83	12.28	43988.7	176481	25673	45111.2	0.583627	0.255615
Q9P2K3	REST corepressor 3 OS=Homo sapiens OX=9606 GN=RCOR3 PE=1 SV=2	0	15.406	3	8.27	9.25	276259	292154	114486	59285.1	0.414417	0.202924
P54727	UV excision repair protein RAD23 homolog B OS=Homo sapiens OX=9606 GN=RAD23B PE=1 SV=1	0	15.394	4	4.84	15.62	1.02275e+06	155489	1.09474e+06	94234	1.0704	0.606051
P23258	Tubulin gamma-1 chain OS=Homo sapiens OX=9606 GN=TUBG1 PE=1 SV=2	0	15.375	6	6.14	7.38	680502	387382	617734	326988	0.907762	0.844097
Q8TB72	Pumilio homolog 2 OS=Homo sapiens OX=9606 GN=PUM2 PE=1 SV=2	0	15.373	2	7.08	31.92	89115.3	36979.7	28557.7		0.320458	#VALUE!
O15269	Serine palmitoyltransferase 1 OS=Homo sapiens OX=9606 GN=SPTLC1 PE=1 SV=1	0	15.36	4	6.01	31.12	267515	169046	276198	178271	1.03246	1.05457
Q8NEZ2	Vacuolar protein sorting-associated protein 37A OS=Homo sapiens OX=9606 GN=VPS37A PE=1 SV=1	0	15.346	5	5.57	18.18	82247.2	156628	28142	33477.5	0.342163	0.213739
Q9BV38	WD repeat-containing protein 18 OS=Homo sapiens OX=9606 GN=WDR18 PE=1 SV=2	0	15.34	5	6.7	23.45	296623	166067	239028	138582	0.805829	0.834491
Q6ZSR9	Uncharacterized protein FLJ45252 OS=Homo sapiens OX=9606 PE=2 SV=2	0	15.319	5	5.26	2.06	191225	315540	27979.4	81654.4	0.146316	0.258777
Q7Z589	BRCA2-interacting transcriptional repressor EMSY OS=Homo sapiens OX=9606 GN=EMSY PE=1 SV=2	0	15.312	5	9.33	7.46	135961	184160	58605.4	53659	0.431045	0.291371
Q13363	C-terminal-binding protein 1 OS=Homo sapiens OX=9606 GN=CTBP1 PE=1 SV=2	0	15.312	3	6.77	19.12	136986	78117.7	109196	33446.4	0.797135	0.428154
O75521	Enoyl-CoA delta isomerase 2 OS=Homo sapiens OX=9606 GN=ECI2 PE=1 SV=4	0	15.301	6	9	5.48	1.23687e+06	341778	1.48315e+06	325088	1.19911	0.951167
Q9BSC4	Nucleolar protein 10 OS=Homo sapiens OX=9606 GN=NOL10 PE=1 SV=1	0	15.297	5	8.46	14.3	122638	146865	190119	188949	1.55025	1.28654
Q6P3X3	Tetratricopeptide repeat protein 27 OS=Homo sapiens OX=9606 GN=TTC27 PE=1 SV=1	0	15.291	5	5.59	20.03	235140	221466	213609	167896	0.90843	0.758112
Q96HY6	DDRGK domain-containing protein 1 OS=Homo sapiens OX=9606 GN=DDRGK1 PE=1 SV=2	0	15.281	4	5.12	21.58	186770		109262		0.585007	#VALUE!
Q6WCQ1	Myosin phosphatase Rho-interacting protein OS=Homo sapiens OX=9606 GN=MPRIP PE=1 SV=3	0	15.244	5	6.21	6.17	45229.5	10767.7	13145.7	64868.9	0.290644	6.02439
Q86WJ1	Chromodomain-helicase-DNA-binding protein 1-like OS=Homo sapiens OX=9606 GN=CHD1L PE=1 SV=3	0	15.243	5	6.9	3.48	106572	132536	48168.8	57978.1	0.451986	0.437452
Q96FJ0	AMSH-like protease OS=Homo sapiens OX=9606 GN=STAMBPL1 PE=1 SV=2	0	15.231	5	7.23	1.95	45777.2	100282	16371.6	42327.4	0.357637	0.422083
Q9H3Q1	Cdc42 effector protein 4 OS=Homo sapiens OX=9606 GN=CDC42EP4 PE=1 SV=1	0	15.223	5	5.19	12.99	46887.8	73808.7	36186.3	15695.9	0.771765	0.212656
P00568	Adenylate kinase isoenzyme 1 OS=Homo sapiens OX=9606 GN=AK1 PE=1 SV=3	0	15.218	5	8.63	13.98	335025	58246.7	386370	87569.3	1.15326	1.50342
Q7Z5L9	Interferon regulatory factor 2-binding protein 2 OS=Homo sapiens OX=9606 GN=IRF2BP2 PE=1 SV=2	0	15.214	4	8.69	10.08	48432	83188.4	42463.2		0.876759	#VALUE!
P46783	40S ribosomal protein S10 OS=Homo sapiens OX=9606 GN=RPS10 PE=1 SV=1	0	15.196	5	10.15	18.61	1.57681e+06	167994	2.19984e+06	1.60506e+06	1.39512	9.55426
P62070	Ras-related protein R-Ras2 OS=Homo sapiens OX=9606 GN=RRAS2 PE=1 SV=1	0	15.17	4	6.01	95.81	1.11336e+06	854901	993306	685393	0.892166	0.801723
Q14146	Unhealthy ribosome biogenesis protein 2 homolog OS=Homo sapiens OX=9606 GN=URB2 PE=1 SV=2	0	15.157	5	7.31	10.62	176501	117875	159184	89581.3	0.90189	0.759966
P62910	60S ribosomal protein L32 OS=Homo sapiens OX=9606 GN=RPL32 PE=1 SV=2	0	15.146	3	11.33	24.47	2.73838e+06	1.07397e+06	2.98729e+06	1.55702e+06	1.0909	1.44978
P04439	HLA class I histocompatibility antigen, A alpha chain OS=Homo sapiens OX=9606 GN=HLA-A PE=1 SV=2	0	15.116	3	6	14.67	98104.9	26252.9	113291	50363.6	1.1548	1.9184
Q92597	Protein NDRG1 OS=Homo sapiens OX=9606 GN=NDRG1 PE=1 SV=1	0	15.104	3	5.82	37.04	380025	1.20449e+06	319218		0.839992	#VALUE!
Q9BXF6	Rab11 family-interacting protein 5 OS=Homo sapiens OX=9606 GN=RAB11FIP5 PE=1 SV=1	0	15.104	6	9.23	9.53	200326	287310	58730.3	3733.48	0.293174	0.0129946
P00491	Purine nucleoside phosphorylase OS=Homo sapiens OX=9606 GN=PNP PE=1 SV=2	0	15.091	3	6.95	29.57	386303	53751	434052	17763.3	1.1236	0.330474
Q9H9L3	Interferon-stimulated 20 kDa exonuclease-like 2 OS=Homo sapiens OX=9606 GN=ISG20L2 PE=1 SV=1	0	15.066	5	9.94	5.66	32267.2	26617.1	64619.5	76692.8	2.00264	2.88134
Q9H910	Jupiter microtubule associated homolog 2 OS=Homo sapiens OX=9606 GN=JPT2 PE=1 SV=1	0	15.038	5	9.26	23.11	104521	228028	73258.7	75402.8	0.700897	0.330673
Q13118	Krueppel-like factor 10 OS=Homo sapiens OX=9606 GN=KLF10 PE=1 SV=1	0	15.03	5	9.1	9.07	101806	206150	46157	87903.7	0.453382	0.426407
O76003	Glutaredoxin-3 OS=Homo sapiens OX=9606 GN=GLRX3 PE=1 SV=2	0	15.022	6	5.39	18.98	790025	199912	719804	114075	0.911116	0.570628
Q9P265	Disco-interacting protein 2 homolog B OS=Homo sapiens OX=9606 GN=DIP2B PE=1 SV=3	0	15.021	6	8.09	1.71	50763.8	60210.4	57059.8	32449.3	1.12402	0.538931
P46977	Dolichyl-diphosphooligosaccharide--protein glycosyltransferase subunit STT3A OS=Homo sapiens OX=9606 GN=STT3A PE=1 SV=2	0	15.013	5	8.07	1.74	125031	154343	98349.2	106009	0.786601	0.68684
Q9Y263	Phospholipase A-2-activating protein OS=Homo sapiens OX=9606 GN=PLAA PE=1 SV=2	0	15.01	5	6.37	30.78	116560	92148.6	133136	41511.7	1.14221	0.450486
Q14141	Septin-6 OS=Homo sapiens OX=9606 GN=SEPTIN6 PE=1 SV=4	0	15.002	3	6.67	14.59	615237	594963	376113	156963	0.61133	0.26382
P04632	Calpain small subunit 1 OS=Homo sapiens OX=9606 GN=CAPNS1 PE=1 SV=1	0	14.999	3	5.2	25.46	807847	180218	882798	106312	1.09278	0.589909
Q9H967	WD repeat-containing protein 76 OS=Homo sapiens OX=9606 GN=WDR76 PE=1 SV=2	0	14.996	4	9.25	11.32	279100	160171	329557	161285	1.18078	1.00695
Q9Y371	Endophilin-B1 OS=Homo sapiens OX=9606 GN=SH3GLB1 PE=1 SV=1	0	14.994	5	6.04	32.6	1.28904e+06	414331	1.38286e+06	256779	1.07279	0.619744
Q10471	Polypeptide N-acetylgalactosaminyltransferase 2 OS=Homo sapiens OX=9606 GN=GALNT2 PE=1 SV=1	0	14.976	4	8.35	20.71	978833	191232	1.12292e+06	208952	1.1472	1.09266
Q9BXS5	AP-1 complex subunit mu-1 OS=Homo sapiens OX=9606 GN=AP1M1 PE=1 SV=3	0	14.967	5	7.3	18.83	751332	208956	700963	234977	0.932961	1.12453
Q9UPN4	Centrosomal protein of 131 kDa OS=Homo sapiens OX=9606 GN=CEP131 PE=1 SV=3	0	14.957	6	8.69	4.34	46147.6	67804.9	16216.4		0.351402	#VALUE!
Q13472	DNA topoisomerase 3-alpha OS=Homo sapiens OX=9606 GN=TOP3A PE=1 SV=1	0	14.945	6	8.34	18.53	121341	236030	65862.4	56213.2	0.542786	0.238162
P52434	DNA-directed RNA polymerases I, II, and III subunit RPABC3 OS=Homo sapiens OX=9606 GN=POLR2H PE=1 SV=4	0	14.906	4	4.68	6.4	139204	91376.7	53233.5	95804.5	0.382414	1.04846
Q52LJ0	Protein FAM98B OS=Homo sapiens OX=9606 GN=FAM98B PE=1 SV=2	0	14.888	5	8.69	14.57	146540	130559	45080.7	134505	0.307634	1.03023
P22307	Non-specific lipid-transfer protein OS=Homo sapiens OX=9606 GN=SCP2 PE=1 SV=2	0	14.861	5	6.89	7.95	220880	22638.5	198464	7440.43	0.898513	0.328662
P39687	Acidic leucine-rich nuclear phosphoprotein 32 family member A OS=Homo sapiens OX=9606 GN=ANP32A PE=1 SV=1	0	14.857	3	4.09	23.76	505883	9576.93	847201	29671	1.6747	3.09818
Q5VV41	Rho guanine nucleotide exchange factor 16 OS=Homo sapiens OX=9606 GN=ARHGEF16 PE=1 SV=1	0	14.83	5	7.36	9.59	255117	227888	180856	75146.4	0.708916	0.329751
Q9C0E8	Endoplasmic reticulum junction formation protein lunapark OS=Homo sapiens OX=9606 GN=LNPK PE=1 SV=2	0	14.819	4	5.11	10.67	16316.1	4968.28	8787.1		0.538555	#VALUE!
O15173	Membrane-associated progesterone receptor component 2 OS=Homo sapiens OX=9606 GN=PGRMC2 PE=1 SV=1	0	14.813	4	4.88	4.11	228034	32988.5	187787	18832.6	0.823501	0.570884
Q15583	Homeobox protein TGIF1 OS=Homo sapiens OX=9606 GN=TGIF1 PE=1 SV=3	0	14.809	5	8.92	15.53	164672	350099	82378.4	26251.2	0.500257	0.0749822
O95721	Synaptosomal-associated protein 29 OS=Homo sapiens OX=9606 GN=SNAP29 PE=1 SV=1	0	14.804	4	5.81	40.9	216157	367470	127967	37211.3	0.592011	0.101264
O95400	CD2 antigen cytoplasmic tail-binding protein 2 OS=Homo sapiens OX=9606 GN=CD2BP2 PE=1 SV=1	0	14.792	3	4.61	32.19	270719	1.11788e+06	227485	234949	0.840298	0.210173
P19623	Spermidine synthase OS=Homo sapiens OX=9606 GN=SRM PE=1 SV=1	0	14.786	5	5.49	10.77	245617	79402.4	304336	74430.6	1.23907	0.937384
Q01581	Hydroxymethylglutaryl-CoA synthase, cytoplasmic OS=Homo sapiens OX=9606 GN=HMGCS1 PE=1 SV=2	0	14.766	4	5.41	16.41	363997	129298	407139	42966.5	1.11852	0.332306
Q9C0D5	Protein TANC1 OS=Homo sapiens OX=9606 GN=TANC1 PE=1 SV=3	0	14.747	6	8.32	5.57	34958	79495.3	22848.9	23589.7	0.65361	0.296744
P51648	Aldehyde dehydrogenase family 3 member A2 OS=Homo sapiens OX=9606 GN=ALDH3A2 PE=1 SV=1	0	14.732	5	7.88	8.81	550960	168993	579250	175553	1.05135	1.03882
Q9UKD2	mRNA turnover protein 4 homolog OS=Homo sapiens OX=9606 GN=MRTO4 PE=1 SV=2	0	14.717	3	8.29	8.89	592232	184305	659926	200059	1.1143	1.08548
P42677	40S ribosomal protein S27 OS=Homo sapiens OX=9606 GN=RPS27 PE=1 SV=3	0	14.697	2	9.45	27.64	775355	516522	719558	466219	0.928037	0.902613
P48147	Prolyl endopeptidase OS=Homo sapiens OX=9606 GN=PREP PE=1 SV=2	0	14.68	6	5.86	13.35	279781	203754	256339	102522	0.916211	0.503163
P62913	60S ribosomal protein L11 OS=Homo sapiens OX=9606 GN=RPL11 PE=1 SV=2	0	14.679	5	9.6	93.03	8.63706e+06	6.47985e+06	6.56266e+06	4.74381e+06	0.759826	0.732086
Q9NQG5	Regulation of nuclear pre-mRNA domain-containing protein 1B OS=Homo sapiens OX=9606 GN=RPRD1B PE=1 SV=1	0	14.676	6	5.97	10.43	312512	513776	100859	83037.9	0.322736	0.161623
Q99996	A-kinase anchor protein 9 OS=Homo sapiens OX=9606 GN=AKAP9 PE=1 SV=4	0	14.67	5	4.98	10.38	98105.1	87840.2	28237.4	11605.1	0.287828	0.132117
Q9H267	Vacuolar protein sorting-associated protein 33B OS=Homo sapiens OX=9606 GN=VPS33B PE=1 SV=2	0	14.64	5	6.71	5.18	154684	172555	141210	76601.7	0.912893	0.443927
P11908	Ribose-phosphate pyrophosphokinase 2 OS=Homo sapiens OX=9606 GN=PRPS2 PE=1 SV=2	0	14.638	1	6.61	30.03	102841	120633	309696	126982	3.01141	1.05264
O15160	DNA-directed RNA polymerases I and III subunit RPAC1 OS=Homo sapiens OX=9606 GN=POLR1C PE=1 SV=1	0	14.623	5	5.5	21.27	254296	150369	266684	156724	1.04871	1.04226
Q9UJZ1	Stomatin-like protein 2, mitochondrial OS=Homo sapiens OX=9606 GN=STOML2 PE=1 SV=1	0	14.622	5	7.39	10.89	1.68581e+06	24157.8	1.55127e+06	43582.4	0.920196	1.80408
Q8NBI5	Solute carrier family 43 member 3 OS=Homo sapiens OX=9606 GN=SLC43A3 PE=1 SV=2	0	14.619	3	8.53	25.93	478305	309853	410346	193269	0.857917	0.623743
Q9UHN6	Cell surface hyaluronidase OS=Homo sapiens OX=9606 GN=CEMIP2 PE=1 SV=1	0	14.613	5	8.15	9.54	105791	216606	70759.9	50695.4	0.668863	0.234044
O95707	Ribonuclease P protein subunit p29 OS=Homo sapiens OX=9606 GN=POP4 PE=1 SV=2	0	14.604	4	10.07	21.95	126093	334545	122405	343666	0.970753	1.02726
Q68E01	Integrator complex subunit 3 OS=Homo sapiens OX=9606 GN=INTS3 PE=1 SV=1	0	14.595	5	5.8	11.49	236182	275955	158684	91199.7	0.67187	0.330488
Q96T60	Bifunctional polynucleotide phosphatase/kinase OS=Homo sapiens OX=9606 GN=PNKP PE=1 SV=1	0	14.591	5	8.46	5.65	113554	107213	76266.6	140011	0.671633	1.30591
Q9NZJ0	Denticleless protein homolog OS=Homo sapiens OX=9606 GN=DTL PE=1 SV=3	0	14.587	5	8.87	9.45	137635	249914	63866.4	57059.4	0.464028	0.228316
O00233	26S proteasome non-ATPase regulatory subunit 9 OS=Homo sapiens OX=9606 GN=PSMD9 PE=1 SV=3	0	14.579	5	6.95	19.6	329762	85527.4	313222	31460	0.949845	0.367835
P50750	Cyclin-dependent kinase 9 OS=Homo sapiens OX=9606 GN=CDK9 PE=1 SV=3	0	14.577	3	8.79	47.74	205614	409690	187727	308993	0.913006	0.754211
O14745	Na(+)/H(+) exchange regulatory cofactor NHE-RF1 OS=Homo sapiens OX=9606 GN=SLC9A3R1 PE=1 SV=4	0	14.561	5	5.77	23.06	907947	380822	1.03788e+06	79785.2	1.14311	0.209508
Q9UBP0	Spastin OS=Homo sapiens OX=9606 GN=SPAST PE=1 SV=1	0	14.554	5	9.64	10.48	70196.4	89969.6	63925.5	33635.9	0.910666	0.373859
Q9Y2K7	Lysine-specific demethylase 2A OS=Homo sapiens OX=9606 GN=KDM2A PE=1 SV=3	0	14.55	5	7.58	6.38	175693	195700	173210	157030	0.985869	0.8024
O00592	Podocalyxin OS=Homo sapiens OX=9606 GN=PODXL PE=1 SV=2	0	14.538	4	5.49	17.44	655085	99267.5	848662	64415.8	1.2955	0.648911
O00422	Histone deacetylase complex subunit SAP18 OS=Homo sapiens OX=9606 GN=SAP18 PE=1 SV=1	0	14.516	3	9.35	26.78	254326	636025	240771	413810	0.946701	0.650619
Q8TCJ2	Dolichyl-diphosphooligosaccharide--protein glycosyltransferase subunit STT3B OS=Homo sapiens OX=9606 GN=STT3B PE=1 SV=1	0	14.507	4	8.91	14.82	66699.8	8870.26	39783.5	32783.7	0.596456	3.69591
Q5T5X7	BEN domain-containing protein 3 OS=Homo sapiens OX=9606 GN=BEND3 PE=1 SV=1	0	14.481	4	5.43	22.67	148864	368853	19720.5	30027.6	0.132474	0.081408
Q9H211	DNA replication factor Cdt1 OS=Homo sapiens OX=9606 GN=CDT1 PE=1 SV=3	0	14.475	5	9.77	34.34	228022	472802	206277	278861	0.904635	0.589804
P28331	NADH-ubiquinone oxidoreductase 75 kDa subunit, mitochondrial OS=Homo sapiens OX=9606 GN=NDUFS1 PE=1 SV=3	0	14.473	5	6.23	18.05	411451	110079	410292	64708.8	0.997183	0.587839
Q2TAL8	Glutamine-rich protein 1 OS=Homo sapiens OX=9606 GN=QRICH1 PE=1 SV=1	0	14.464	4	5.87	26.8	499559	662618	334731	51784	0.670053	0.0781506
Q8IWS0	PHD finger protein 6 OS=Homo sapiens OX=9606 GN=PHF6 PE=1 SV=1	0	14.459	4	8.68	10.97	392278	508334	627000	663010	1.59836	1.30428
Q5HYJ3	Protein FAM76B OS=Homo sapiens OX=9606 GN=FAM76B PE=1 SV=3	0	14.456	4	9.25	21.16	56030.1	156947	50234.7	102464	0.896566	0.65286
Q7L1W4	Volume-regulated anion channel subunit LRRC8D OS=Homo sapiens OX=9606 GN=LRRC8D PE=1 SV=1	0	14.446	5	7.72	8.84	473159	805568	243218	266010	0.514031	0.330214
Q7Z3E2	Coiled-coil domain-containing protein 186 OS=Homo sapiens OX=9606 GN=CCDC186 PE=1 SV=2	0	14.417	5	6.27	3.68	146102	81989.9	103142	22037.6	0.70596	0.268785
Q9BW85	Splicing factor YJU2 OS=Homo sapiens OX=9606 GN=YJU2 PE=1 SV=1	0	14.409	4	5.92	25.3	156178	240002	124368	109300	0.796321	0.455412
Q08209	Serine/threonine-protein phosphatase 2B catalytic subunit alpha isoform OS=Homo sapiens OX=9606 GN=PPP3CA PE=1 SV=1	0	14.365	3	5.86	18.3	350810	187365	210122	79491.6	0.598962	0.42426
Q9Y5N6	Origin recognition complex subunit 6 OS=Homo sapiens OX=9606 GN=ORC6 PE=1 SV=1	0	14.337	4	8.66	17.6	353162	1.16188e+06	580193	1.08111e+06	1.64285	0.930489
P49591	Serine--tRNA ligase, cytoplasmic OS=Homo sapiens OX=9606 GN=SARS1 PE=1 SV=3	0	14.313	4	6.43	15.68	548141	223362	602660	190185	1.09946	0.851467
Q15654	Thyroid receptor-interacting protein 6 OS=Homo sapiens OX=9606 GN=TRIP6 PE=1 SV=3	0	14.304	2	7.37	12.44	154190	229424	74132.6	81724	0.480787	0.356215
Q14181	DNA polymerase alpha subunit B OS=Homo sapiens OX=9606 GN=POLA2 PE=1 SV=2	0	14.251	5	5.24	19.54	558646	1.00934e+06	254884	221256	0.456254	0.219208
Q96B97	SH3 domain-containing kinase-binding protein 1 OS=Homo sapiens OX=9606 GN=SH3KBP1 PE=1 SV=2	0	14.242	5	6.62	8.12	123696	110446	95770	8426.08	0.774235	0.0762916
Q9UI26	Importin-11 OS=Homo sapiens OX=9606 GN=IPO11 PE=1 SV=1	0	14.24	4	5.25	10.19	227511	178712	215052	148537	0.945238	0.831152
Q9NQ29	Putative RNA-binding protein Luc7-like 1 OS=Homo sapiens OX=9606 GN=LUC7L PE=1 SV=1	0	14.233	1	9.92	20.03	65994.3	39904.1	91850.9	40823	1.3918	1.02303
Q7Z4W1	L-xylulose reductase OS=Homo sapiens OX=9606 GN=DCXR PE=1 SV=2	0	14.229	5	8.1	8.19	296735	89195.8	321323	38156	1.08286	0.427778
O75351	Vacuolar protein sorting-associated protein 4B OS=Homo sapiens OX=9606 GN=VPS4B PE=1 SV=2	0	14.225	2	7.23	18.55	209207	147702	282753	110755	1.35154	0.749856
Q9NVX2	Notchless protein homolog 1 OS=Homo sapiens OX=9606 GN=NLE1 PE=1 SV=4	0	14.224	4	7.34	12.66	8.74823e+06	425158	1.05865e+07	470559	1.21013	1.10679
O15126	Secretory carrier-associated membrane protein 1 OS=Homo sapiens OX=9606 GN=SCAMP1 PE=1 SV=2	0	14.185	4	7.42	10.67	730759	271598	386182	167529	0.528467	0.616828
Q9NRX1	RNA-binding protein PNO1 OS=Homo sapiens OX=9606 GN=PNO1 PE=1 SV=1	0	14.161	4	9.73	22.95	332963	143659	379012	136274	1.1383	0.948596
O60884	DnaJ homolog subfamily A member 2 OS=Homo sapiens OX=9606 GN=DNAJA2 PE=1 SV=1	0	14.161	5	6.48	11.54	249431	145291	268604	99182.5	1.07687	0.682647
Q969N2	GPI transamidase component PIG-T OS=Homo sapiens OX=9606 GN=PIGT PE=1 SV=1	0	14.153	5	8.38	8.61	483884	412445	369844	243738	0.764324	0.590959
Q13131	5'-AMP-activated protein kinase catalytic subunit alpha-1 OS=Homo sapiens OX=9606 GN=PRKAA1 PE=1 SV=4	0	14.15	4	8.12	18.73	232393	170248	157249	111924	0.676651	0.65742
Q5VW36	Focadhesin OS=Homo sapiens OX=9606 GN=FOCAD PE=1 SV=1	0	14.143	5	6.62	14.19	225507	113601	135433	90609.2	0.600572	0.797608
P42702	Leukemia inhibitory factor receptor OS=Homo sapiens OX=9606 GN=LIFR PE=1 SV=1	0	14.13	5	5.72	6.03	103121	51462.1	94836.8	7509.11	0.919666	0.145916
Q8NCA5	Protein FAM98A OS=Homo sapiens OX=9606 GN=FAM98A PE=1 SV=2	0	14.106	4	8.95	17.28	36740.9	57856.5	26166.8	147744	0.712196	2.55362
A6ND36	Protein FAM83G OS=Homo sapiens OX=9606 GN=FAM83G PE=1 SV=2	0	14.075	5	6.39	9.95	45226.7	110906	18753	13663.9	0.414644	0.123202
Q9Y2D8	Afadin- and alpha-actinin-binding protein OS=Homo sapiens OX=9606 GN=SSX2IP PE=1 SV=3	0	14.075	5	6.4	20.91	136172	282058	101285	53057.1	0.743805	0.188107
[truncated: 2,860 more rows]
